# Supplementary material for: [μ-N,N′-Bis(2-pyridylmethyl­ene)ethane-1,2-diamine]bis­{aqua­[N,N′-bis­(2-pyridyl­methyl­ene)ethane-1,2-diamine]manganese(II)} tetra­kis(perchlorate)
Source: Acta Crystallogr Sect E Struct Rep Online. 2010 Feb 6;66(Pt 3):m255. doi: 10.1107/S1600536810003764 (PMC2983616; doi:10.1107/S1600536810003764)
Supplement: Supplementary file 1 [file e-66-0m255-sup1.cif]

##############################################################################
###                                                                        ###
###        Electronic paper (Acta Crystallographica Section E)             ###
###                                                                        ###
##############################################################################
#                                                                            #
# This CIF contains the data in a paper accepted for publication in Acta     #
# Crystallographica Section E. It conforms to the requirements of Notes      #
# for Authors for Section E, and has been peer reviewed under the auspices   #
# of the IUCr Commission on Journals.                                        #
#                                                                            #
# Full details of the Crystallographic Information File format               #
# are given in the paper "The Crystallographic Information File (CIF):       #
# a New Standard Archive File for Crystallography" by S. R. Hall, F. H.      #
# Allen and I. D. Brown [Acta Cryst. (1991), A47, 655-685].                  #
#                                                                            #
# The current version of the core CIF dictionary is obtainable from          #
# ftp://ftp.iucr.org/pub/cif_core.dic. The current version number is 2.4.    #
#                                                                            #
# Software is freely available for graphical display of the structure(s) in  #
# this CIF.  For information consult the CIF home page http://www.iucr.org/  #
# cif/home.html                                                              #
#                                                                            #
# This file may be used for bona fide research purposes within the           #
# scientific community so long as proper attribution is given to the journal # 
# article from which it was obtained.                                        #
#                                                                            #
##############################################################################
                                             
data_global
_audit_creation_method     SHELXL-97
_journal_date_recd_electronic     2010-01-28
_journal_date_accepted     2010-01-30
_journal_name_full     'Acta Crystallographica, Section E'
_journal_year     2010
_journal_volume     66
_journal_issue      3
_journal_page_first     m255
_journal_page_last     m255
_journal_paper_category     QM
_journal_coeditor_code     NG2727
_publ_contact_author_name     'Dr. Kwang Ha'
_publ_contact_author_address
; School of Applied Chemical Engineering,
  The Research Institute of Catalysis,
  Chonnam National University,
  Gwangju 500-757,
  Republic of Korea
;
_publ_contact_author_email     hakwang@chonnam.ac.kr
_publ_contact_author_fax     '82 62 530 1909'
_publ_contact_author_phone     '82 62 530 1901'
_publ_section_title
;\
[\m-<i>N</i>,<i>N</i>'-Bis(2-pyridylmethylene)ethane-1,2-diamine]\
bis{aqua[<i>N</i>,<i>N</i>'-bis(2-pyridylmethylene)ethane-1,2-diamine]\
manganese(II)} tetrakis(perchlorate)
;
loop_
    _publ_author_name
    _publ_author_footnote
    _publ_author_address
    'Ha, Kwang' .
; School of Applied Chemical Engineering,
  The Research Institute of Catalysis,
  Chonnam National University,
  Gwangju 500-757,
  Republic of Korea
;
data_I
_chemical_name_systematic
;\
[\m-<i>N</i>,<i>N</i>'-Bis(2-pyridylmethylene)ethane-1,2-
diamine]bis{aqua[<i>N</i>,<i>N</i>'-bis(2-pyridylmethylene)ethane-1,2-
diamine]manganese(II)} tetrakis(perchlorate)
;
_chemical_name_common     ?
_chemical_formula_moiety     'C42 H46 Mn2 N12 O12 4+, 4(Cl O4 -)'
_chemical_formula_sum     'C42 H46 Cl4 Mn2 N12 O18'
_chemical_formula_structural     ?
_chemical_formula_analytical     ?
_chemical_formula_iupac     '[Mn2 (C14 H14 N4)3 (H2 O)2] (Cl O4)4'
_chemical_formula_weight     1258.59
_chemical_melting_point     ?
_symmetry_cell_setting     Monoclinic
_symmetry_space_group_name_H-M     'P 21/c'
_symmetry_space_group_name_Hall     '-P 2ybc'
loop_
    _symmetry_equiv_pos_as_xyz
    'x, y, z'
    '-x, y+1/2, -z+1/2'
    '-x, -y, -z'
    'x, -y-1/2, z-1/2'
_cell_length_a     11.3698(6)
_cell_length_b     19.0260(10)
_cell_length_c     12.8628(7)
_cell_angle_alpha     90.00
_cell_angle_beta     110.2180(10)
_cell_angle_gamma     90.00
_cell_volume     2611.1(2)
_cell_formula_units_Z     2
_cell_measurement_reflns_used     3474
_cell_measurement_theta_min     2.19
_cell_measurement_theta_max     23.21
_cell_measurement_temperature     200(2)
_exptl_crystal_description     'block'
_exptl_crystal_colour     'yellow'
_exptl_crystal_size_max     0.24
_exptl_crystal_size_mid     0.18
_exptl_crystal_size_min     0.12
_exptl_crystal_density_diffrn     1.601
_exptl_crystal_density_meas     ?
_exptl_crystal_density_method     'not measured'
_exptl_crystal_F_000     1288
_exptl_absorpt_coefficient_mu     0.772
_exptl_absorpt_correction_type     Multi-scan
_exptl_absorpt_process_details     '(SADABS; Bruker, 2000)'
_exptl_absorpt_correction_T_min     0.873216
_exptl_absorpt_correction_T_max     1.000000
_exptl_special_details
;
;
_diffrn_ambient_temperature     200(2)
_diffrn_radiation_type     MoK\a
_diffrn_radiation_wavelength     0.71073
_diffrn_radiation_source     'fine-focus sealed tube'
_diffrn_radiation_monochromator     graphite
_diffrn_measurement_device_type     'Bruker SMART 1000 CCD'
_diffrn_measurement_method     '\f and \w scans'
_diffrn_detector_area_resol_mean     ?
_diffrn_reflns_number     19343
_diffrn_reflns_av_R_equivalents     0.0802
_diffrn_reflns_av_sigmaI/netI     0.1086
_diffrn_reflns_theta_min     1.91
_diffrn_reflns_theta_max     28.29
_diffrn_reflns_theta_full     28.29
_diffrn_measured_fraction_theta_max     0.997
_diffrn_measured_fraction_theta_full     0.997
_diffrn_reflns_limit_h_min     -15
_diffrn_reflns_limit_h_max     15
_diffrn_reflns_limit_k_min     -25
_diffrn_reflns_limit_k_max     22
_diffrn_reflns_limit_l_min     -12
_diffrn_reflns_limit_l_max     17
_diffrn_standards_number     0
_diffrn_standards_interval_count     0
_diffrn_standards_interval_time     0
_diffrn_standards_decay_%     0
_refine_special_details
;
Refinement of <i>F</i>^2^ against ALL reflections. The weighted <i>R</i>-factor
wR and goodness of fit <i>S</i> are based on <i>F</i>^2^, conventional
<i>R</i>-factors <i>R</i> are based on <i>F</i>, with <i>F</i> set to zero for
negative <i>F</i>^2^. The threshold expression of <i>F</i>^2^ >
\s(<i>F</i>^2^) is used only for calculating <i>R</i>-factors(gt) etc. and is
not relevant to the choice of reflections for refinement. <i>R</i>-factors
based on <i>F</i>^2^ are statistically about twice as large as those based on
<i>F</i>, and <i>R</i>- factors based on ALL data will be even larger.
;
_reflns_number_total     6468
_reflns_number_gt     3281
_reflns_threshold_expression     I>2sigma(I)
_refine_ls_structure_factor_coef     Fsqd
_refine_ls_matrix_type     full
_refine_ls_R_factor_all     0.1419
_refine_ls_R_factor_gt     0.0622
_refine_ls_wR_factor_gt     0.1370
_refine_ls_wR_factor_ref     0.1783
_refine_ls_goodness_of_fit_ref     1.039
_refine_ls_restrained_S_all     1.039
_refine_ls_number_reflns     6468
_refine_ls_number_parameters     360
_refine_ls_number_restraints     2
_refine_ls_hydrogen_treatment     mixed
_refine_ls_weighting_scheme     calc
_refine_ls_weighting_details
         'calc w=1/[\s^2^(Fo^2^)+(0.0701P)^2^+0.0000P] where P=(Fo^2^+2Fc^2^)/3'
_atom_sites_solution_hydrogens     geom
_atom_sites_solution_primary     direct
_atom_sites_solution_secondary     difmap
_refine_ls_shift/su_max     0.000
_refine_ls_shift/su_mean     0.000
_refine_diff_density_max     0.818
_refine_diff_density_min     -0.836
_refine_ls_extinction_method     none
_refine_ls_extinction_coef     ?
loop_
    _atom_type_symbol
    _atom_type_description
    _atom_type_scat_dispersion_real
    _atom_type_scat_dispersion_imag
    _atom_type_scat_source
    'C' 'C' 0.0033 0.0016
                         'International Tables Vol C Tables 4.2.6.8 and 6.1.1.4'
    'H' 'H' 0.0000 0.0000
                         'International Tables Vol C Tables 4.2.6.8 and 6.1.1.4'
    'Cl' 'Cl' 0.1484 0.1585
                         'International Tables Vol C Tables 4.2.6.8 and 6.1.1.4'
    'Mn' 'Mn' 0.3368 0.7283
                         'International Tables Vol C Tables 4.2.6.8 and 6.1.1.4'
    'N' 'N' 0.0061 0.0033
                         'International Tables Vol C Tables 4.2.6.8 and 6.1.1.4'
    'O' 'O' 0.0106 0.0060
                         'International Tables Vol C Tables 4.2.6.8 and 6.1.1.4'
_computing_data_collection     'SMART (Bruker, 2000)'
_computing_cell_refinement     'SAINT (Bruker, 2000)'
_computing_data_reduction     'SAINT (Bruker, 2000)'
_computing_structure_solution     'SHELXS97 (Sheldrick, 2008)'
_computing_structure_refinement     'SHELXL97 (Sheldrick, 2008)'
_computing_molecular_graphics
                              'ORTEP-3 (Farrugia, 1997) and PLATON (Spek, 2009)'
_computing_publication_material     'SHELXL97 (Sheldrick, 2008)'
loop_
    _atom_site_type_symbol
    _atom_site_label
    _atom_site_fract_x
    _atom_site_fract_y
    _atom_site_fract_z
    _atom_site_U_iso_or_equiv
    _atom_site_adp_type
    _atom_site_calc_flag
    _atom_site_refinement_flags
    _atom_site_occupancy
    _atom_site_disorder_assembly
    _atom_site_disorder_group
    Mn Mn1 0.71734(6) 0.12570(3) 0.16693(5) 0.0293(2) Uani d . 1 . .
    O O1 0.8064(3) 0.21764(17) 0.2697(3) 0.0391(8) Uani d D 1 . .
    H H1A 0.8820(18) 0.224(3) 0.277(5) 0.07(2) Uiso d D 1 . .
    H H1B 0.772(4) 0.2559(15) 0.245(4) 0.07(2) Uiso d D 1 . .
    N N1 0.9113(3) 0.07794(18) 0.1423(3) 0.0329(8) Uani d . 1 . .
    N N2 0.7713(3) 0.18591(17) 0.0370(3) 0.0356(9) Uani d . 1 . .
    N N3 0.5461(3) 0.18634(17) 0.0586(3) 0.0339(9) Uani d . 1 . .
    N N4 0.5358(3) 0.13162(17) 0.2506(3) 0.0354(9) Uani d . 1 . .
    N N5 0.7905(3) 0.06251(17) 0.3271(3) 0.0292(8) Uani d . 1 . .
    N N6 0.6439(3) 0.01543(17) 0.1226(3) 0.0286(8) Uani d . 1 . .
    C C1 0.9807(4) 0.0233(2) 0.1909(4) 0.0377(11) Uani d . 1 . .
    H H1 0.9533 -0.0042 0.2399 0.045 Uiso calc R 1 . .
    C C2 1.0901(4) 0.0035(2) 0.1753(4) 0.0398(11) Uani d . 1 . .
    H H2 1.1366 -0.0360 0.2130 0.048 Uiso calc R 1 . .
    C C3 1.1302(4) 0.0422(2) 0.1039(4) 0.0403(11) Uani d . 1 . .
    H H3 1.2059 0.0306 0.0921 0.048 Uiso calc R 1 . .
    C C4 1.0579(4) 0.0986(2) 0.0496(4) 0.0395(11) Uani d . 1 . .
    H H4 1.0819 0.1256 -0.0019 0.047 Uiso calc R 1 . .
    C C5 0.9507(4) 0.1147(2) 0.0714(4) 0.0317(10) Uani d . 1 . .
    C C6 0.8697(4) 0.1738(2) 0.0151(4) 0.0370(11) Uani d . 1 . .
    H H6 0.8909 0.2022 -0.0366 0.044 Uiso calc R 1 . .
    C C7 0.6868(4) 0.2436(2) -0.0174(4) 0.0446(12) Uani d . 1 . .
    H H7A 0.7010 0.2579 -0.0861 0.054 Uiso calc R 1 . .
    H H7B 0.7013 0.2848 0.0325 0.054 Uiso calc R 1 . .
    C C8 0.5549(5) 0.2163(2) -0.0439(4) 0.0466(13) Uani d . 1 . .
    H H8A 0.4937 0.2550 -0.0709 0.056 Uiso calc R 1 . .
    H H8B 0.5365 0.1798 -0.1022 0.056 Uiso calc R 1 . .
    C C9 0.4538(4) 0.2018(2) 0.0877(4) 0.0375(11) Uani d . 1 . .
    H H9 0.3927 0.2339 0.0442 0.045 Uiso calc R 1 . .
    C C10 0.4393(4) 0.1714(2) 0.1861(4) 0.0332(10) Uani d . 1 . .
    C C11 0.3316(4) 0.1822(2) 0.2109(4) 0.0420(12) Uani d . 1 . .
    H H11 0.2674 0.2122 0.1658 0.050 Uiso calc R 1 . .
    C C12 0.3181(4) 0.1489(3) 0.3016(5) 0.0460(13) Uani d . 1 . .
    H H12 0.2442 0.1551 0.3193 0.055 Uiso calc R 1 . .
    C C13 0.4139(4) 0.1066(2) 0.3659(4) 0.0432(12) Uani d . 1 . .
    H H13 0.4071 0.0818 0.4277 0.052 Uiso calc R 1 . .
    C C14 0.5207(4) 0.1013(2) 0.3373(4) 0.0395(11) Uani d . 1 . .
    H H14 0.5881 0.0737 0.3837 0.047 Uiso calc R 1 . .
    C C15 0.8513(4) 0.0865(2) 0.4293(4) 0.0337(10) Uani d . 1 . .
    H H15 0.8819 0.1334 0.4378 0.040 Uiso calc R 1 . .
    C C16 0.8714(4) 0.0463(3) 0.5229(4) 0.0474(13) Uani d . 1 . .
    H H16 0.9131 0.0654 0.5944 0.057 Uiso calc R 1 . .
    C C17 0.8300(5) -0.0219(3) 0.5110(4) 0.0552(14) Uani d . 1 . .
    H H17 0.8423 -0.0507 0.5743 0.066 Uiso calc R 1 . .
    C C18 0.7702(4) -0.0484(2) 0.4056(4) 0.0438(12) Uani d . 1 . .
    H H18 0.7442 -0.0962 0.3955 0.053 Uiso calc R 1 . .
    C C19 0.7489(4) -0.0046(2) 0.3157(4) 0.0309(10) Uani d . 1 . .
    C C20 0.6763(4) -0.0278(2) 0.2030(4) 0.0315(10) Uani d . 1 . .
    H H20 0.6530 -0.0758 0.1899 0.038 Uiso calc R 1 . .
    C C21 0.5679(4) -0.0107(2) 0.0132(3) 0.0328(10) Uani d . 1 . .
    H H21A 0.5740 -0.0626 0.0116 0.039 Uiso calc R 1 . .
    H H21B 0.5996 0.0088 -0.0435 0.039 Uiso calc R 1 . .
    Cl Cl1 0.08812(12) 0.30361(7) 0.26378(13) 0.0569(4) Uani d . 1 . .
    O O2 -0.0050(5) 0.3509(2) 0.2687(4) 0.0965(16) Uani d . 1 . .
    O O3 0.0551(3) 0.2349(2) 0.2846(5) 0.0951(17) Uani d . 1 . .
    O O4 0.2057(4) 0.3200(3) 0.3388(5) 0.129(2) Uani d . 1 . .
    O O5 0.0906(5) 0.3027(3) 0.1535(5) 0.128(2) Uani d . 1 . .
    Cl Cl2 0.59876(11) 0.10876(6) 0.70262(10) 0.0395(3) Uani d . 1 . .
    O O6 0.4879(4) 0.1474(3) 0.6685(5) 0.118(2) Uani d . 1 . .
    O O7 0.6953(6) 0.1538(3) 0.7445(6) 0.160(3) Uani d . 1 . .
    O O8 0.6025(5) 0.0622(2) 0.7867(4) 0.115(2) Uani d . 1 . .
    O O9 0.6180(7) 0.0730(3) 0.6164(4) 0.153(3) Uani d . 1 . .
loop_
    _atom_site_aniso_label
    _atom_site_aniso_U_11
    _atom_site_aniso_U_22
    _atom_site_aniso_U_33
    _atom_site_aniso_U_12
    _atom_site_aniso_U_13
    _atom_site_aniso_U_23
    Mn1 0.0341(4) 0.0249(3) 0.0255(4) -0.0003(3) 0.0060(3) 0.0016(3)
    O1 0.046(2) 0.0335(19) 0.038(2) -0.0055(16) 0.0145(17) -0.0053(15)
    N1 0.035(2) 0.036(2) 0.026(2) 0.0007(16) 0.0077(16) 0.0027(16)
    N2 0.045(2) 0.031(2) 0.031(2) 0.0033(17) 0.0137(18) 0.0018(15)
    N3 0.036(2) 0.030(2) 0.032(2) 0.0051(16) 0.0068(17) 0.0027(15)
    N4 0.033(2) 0.032(2) 0.037(2) 0.0020(16) 0.0070(17) -0.0012(17)
    N5 0.0282(18) 0.0297(19) 0.027(2) 0.0031(15) 0.0061(15) 0.0006(15)
    N6 0.0263(18) 0.0294(19) 0.028(2) -0.0009(15) 0.0069(15) -0.0027(15)
    C1 0.039(3) 0.040(3) 0.034(3) 0.002(2) 0.012(2) 0.004(2)
    C2 0.033(2) 0.042(3) 0.042(3) 0.004(2) 0.011(2) -0.001(2)
    C3 0.030(2) 0.048(3) 0.045(3) -0.006(2) 0.015(2) -0.011(2)
    C4 0.037(3) 0.049(3) 0.035(3) -0.009(2) 0.015(2) -0.009(2)
    C5 0.032(2) 0.035(2) 0.027(2) -0.0035(19) 0.0090(19) -0.0028(18)
    C6 0.043(3) 0.037(3) 0.030(3) -0.004(2) 0.012(2) 0.0022(19)
    C7 0.064(3) 0.033(3) 0.040(3) 0.011(2) 0.022(3) 0.016(2)
    C8 0.053(3) 0.045(3) 0.037(3) 0.014(2) 0.010(2) 0.014(2)
    C9 0.034(2) 0.026(2) 0.044(3) 0.0029(19) 0.003(2) -0.003(2)
    C10 0.029(2) 0.028(2) 0.037(3) -0.0018(18) 0.005(2) -0.0100(19)
    C11 0.034(3) 0.032(3) 0.056(3) 0.003(2) 0.011(2) -0.006(2)
    C12 0.031(2) 0.048(3) 0.060(4) -0.005(2) 0.017(2) -0.016(3)
    C13 0.040(3) 0.042(3) 0.051(3) -0.009(2) 0.019(2) -0.005(2)
    C14 0.035(2) 0.042(3) 0.041(3) -0.001(2) 0.012(2) 0.001(2)
    C15 0.031(2) 0.043(3) 0.025(2) -0.0028(19) 0.0078(19) -0.0011(19)
    C16 0.042(3) 0.066(4) 0.030(3) -0.005(3) 0.008(2) 0.002(2)
    C17 0.050(3) 0.075(4) 0.032(3) -0.005(3) 0.004(2) 0.022(3)
    C18 0.045(3) 0.044(3) 0.040(3) -0.004(2) 0.011(2) 0.014(2)
    C19 0.025(2) 0.033(2) 0.034(3) 0.0033(18) 0.0093(19) 0.0007(18)
    C20 0.028(2) 0.025(2) 0.042(3) 0.0006(17) 0.014(2) -0.0002(19)
    C21 0.036(2) 0.033(2) 0.027(2) -0.0004(19) 0.008(2) -0.0072(18)
    Cl1 0.0494(8) 0.0436(8) 0.0833(11) 0.0007(6) 0.0301(8) -0.0063(7)
    O2 0.112(4) 0.066(3) 0.127(4) 0.047(3) 0.060(3) 0.009(3)
    O3 0.051(2) 0.049(3) 0.179(5) 0.0034(19) 0.032(3) 0.017(3)
    O4 0.069(3) 0.104(4) 0.175(6) -0.042(3) -0.006(3) -0.006(4)
    O5 0.146(5) 0.158(5) 0.107(5) 0.044(4) 0.078(4) 0.011(4)
    Cl2 0.0421(7) 0.0335(6) 0.0423(7) -0.0021(5) 0.0139(5) 0.0033(5)
    O6 0.063(3) 0.126(4) 0.161(6) 0.037(3) 0.036(3) 0.055(4)
    O7 0.127(5) 0.116(4) 0.208(7) -0.086(4) 0.022(5) 0.007(4)
    O8 0.174(5) 0.092(3) 0.122(4) 0.061(3) 0.106(4) 0.072(3)
    O9 0.262(8) 0.137(5) 0.064(4) 0.096(5) 0.062(4) -0.001(3)
_geom_special_details
;
All esds (except the esd in the dihedral angle between two l.s. planes) are
estimated using the full covariance matrix. The cell esds are taken into
account individually in the estimation of esds in distances, angles and
torsion angles; correlations between esds in cell parameters are only used
when they are defined by crystal symmetry. An approximate (isotropic)
treatment of cell esds is used for estimating esds involving l.s. planes.
;
loop_
    _geom_bond_atom_site_label_1
    _geom_bond_atom_site_label_2
    _geom_bond_site_symmetry_2
    _geom_bond_distance
    _geom_bond_publ_flag
    Mn1 O1 . 2.215(3) yes
    Mn1 N6 . 2.257(3) yes
    Mn1 N3 . 2.278(3) yes
    Mn1 N2 . 2.278(4) yes
    Mn1 N5 . 2.280(3) yes
    Mn1 N1 . 2.504(3) yes
    Mn1 N4 . 2.639(4) yes
    O1 H1A . 0.840(10) ?
    O1 H1B . 0.837(10) ?
    N1 C1 . 1.325(5) ?
    N1 C5 . 1.343(5) ?
    N2 C6 . 1.266(5) ?
    N2 C7 . 1.467(5) ?
    N3 C9 . 1.264(5) ?
    N3 C8 . 1.471(6) ?
    N4 C14 . 1.318(6) ?
    N4 C10 . 1.355(5) ?
    N5 C15 . 1.337(5) ?
    N5 C19 . 1.352(5) ?
    N6 C20 . 1.272(5) ?
    N6 C21 . 1.461(5) ?
    C1 C2 . 1.379(6) ?
    C1 H1 . 0.9500 ?
    C2 C3 . 1.372(6) ?
    C2 H2 . 0.9500 ?
    C3 C4 . 1.385(6) ?
    C3 H3 . 0.9500 ?
    C4 C5 . 1.376(6) ?
    C4 H4 . 0.9500 ?
    C5 C6 . 1.476(6) ?
    C6 H6 . 0.9500 ?
    C7 C8 . 1.511(6) ?
    C7 H7A . 0.9900 ?
    C7 H7B . 0.9900 ?
    C8 H8A . 0.9900 ?
    C8 H8B . 0.9900 ?
    C9 C10 . 1.452(6) ?
    C9 H9 . 0.9500 ?
    C10 C11 . 1.382(6) ?
    C11 C12 . 1.383(7) ?
    C11 H11 . 0.9500 ?
    C12 C13 . 1.377(7) ?
    C12 H12 . 0.9500 ?
    C13 C14 . 1.390(6) ?
    C13 H13 . 0.9500 ?
    C14 H14 . 0.9500 ?
    C15 C16 . 1.378(6) ?
    C15 H15 . 0.9500 ?
    C16 C17 . 1.370(7) ?
    C16 H16 . 0.9500 ?
    C17 C18 . 1.384(7) ?
    C17 H17 . 0.9500 ?
    C18 C19 . 1.379(6) ?
    C18 H18 . 0.9500 ?
    C19 C20 . 1.466(6) ?
    C20 H20 . 0.9500 ?
    C21 C21 3_655 1.517(8) ?
    C21 H21A . 0.9900 ?
    C21 H21B . 0.9900 ?
    Cl1 O4 . 1.387(5) ?
    Cl1 O2 . 1.408(4) ?
    Cl1 O3 . 1.411(4) ?
    Cl1 O5 . 1.429(6) ?
    Cl2 O7 . 1.349(5) ?
    Cl2 O9 . 1.381(5) ?
    Cl2 O8 . 1.387(4) ?
    Cl2 O6 . 1.393(4) ?
loop_
    _geom_angle_atom_site_label_1
    _geom_angle_atom_site_label_2
    _geom_angle_atom_site_label_3
    _geom_angle_site_symmetry_1
    _geom_angle_site_symmetry_3
    _geom_angle
    _geom_angle_publ_flag
    O1 Mn1 N6 . . 159.64(13) ?
    O1 Mn1 N3 . . 94.76(13) ?
    N6 Mn1 N3 . . 98.80(12) ?
    O1 Mn1 N2 . . 81.80(12) ?
    N6 Mn1 N2 . . 116.87(13) ?
    N3 Mn1 N2 . . 71.73(13) ?
    O1 Mn1 N5 . . 85.88(12) ?
    N6 Mn1 N5 . . 74.08(12) ?
    N3 Mn1 N5 . . 141.99(13) ?
    N2 Mn1 N5 . . 145.21(13) ?
    O1 Mn1 N1 . . 96.96(12) ?
    N6 Mn1 N1 . . 84.01(11) ?
    N3 Mn1 N1 . . 135.25(13) ?
    N2 Mn1 N1 . . 67.51(12) ?
    N5 Mn1 N1 . . 81.98(12) ?
    O1 Mn1 N4 . . 89.06(12) ?
    N6 Mn1 N4 . . 82.51(11) ?
    N3 Mn1 N4 . . 66.69(12) ?
    N2 Mn1 N4 . . 136.42(12) ?
    N5 Mn1 N4 . . 75.33(11) ?
    N1 Mn1 N4 . . 156.05(11) ?
    Mn1 O1 H1A . . 114(4) ?
    Mn1 O1 H1B . . 114(4) ?
    H1A O1 H1B . . 105(5) ?
    C1 N1 C5 . . 116.4(4) ?
    C1 N1 Mn1 . . 129.2(3) ?
    C5 N1 Mn1 . . 114.3(3) ?
    C6 N2 C7 . . 120.9(4) ?
    C6 N2 Mn1 . . 123.7(3) ?
    C7 N2 Mn1 . . 115.3(3) ?
    C9 N3 C8 . . 119.7(4) ?
    C9 N3 Mn1 . . 123.9(3) ?
    C8 N3 Mn1 . . 115.9(3) ?
    C14 N4 C10 . . 116.6(4) ?
    C14 N4 Mn1 . . 132.4(3) ?
    C10 N4 Mn1 . . 110.9(3) ?
    C15 N5 C19 . . 118.1(4) ?
    C15 N5 Mn1 . . 127.7(3) ?
    C19 N5 Mn1 . . 113.3(3) ?
    C20 N6 C21 . . 118.2(4) ?
    C20 N6 Mn1 . . 114.7(3) ?
    C21 N6 Mn1 . . 127.1(3) ?
    N1 C1 C2 . . 124.4(4) ?
    N1 C1 H1 . . 117.8 ?
    C2 C1 H1 . . 117.8 ?
    C3 C2 C1 . . 118.5(4) ?
    C3 C2 H2 . . 120.8 ?
    C1 C2 H2 . . 120.8 ?
    C2 C3 C4 . . 118.5(4) ?
    C2 C3 H3 . . 120.8 ?
    C4 C3 H3 . . 120.8 ?
    C5 C4 C3 . . 118.9(4) ?
    C5 C4 H4 . . 120.6 ?
    C3 C4 H4 . . 120.6 ?
    N1 C5 C4 . . 123.3(4) ?
    N1 C5 C6 . . 115.6(4) ?
    C4 C5 C6 . . 121.1(4) ?
    N2 C6 C5 . . 118.6(4) ?
    N2 C6 H6 . . 120.7 ?
    C5 C6 H6 . . 120.7 ?
    N2 C7 C8 . . 106.6(4) ?
    N2 C7 H7A . . 110.4 ?
    C8 C7 H7A . . 110.4 ?
    N2 C7 H7B . . 110.4 ?
    C8 C7 H7B . . 110.4 ?
    H7A C7 H7B . . 108.6 ?
    N3 C8 C7 . . 107.5(4) ?
    N3 C8 H8A . . 110.2 ?
    C7 C8 H8A . . 110.2 ?
    N3 C8 H8B . . 110.2 ?
    C7 C8 H8B . . 110.2 ?
    H8A C8 H8B . . 108.5 ?
    N3 C9 C10 . . 121.5(4) ?
    N3 C9 H9 . . 119.3 ?
    C10 C9 H9 . . 119.3 ?
    N4 C10 C11 . . 122.4(4) ?
    N4 C10 C9 . . 116.3(4) ?
    C11 C10 C9 . . 121.3(4) ?
    C10 C11 C12 . . 119.5(4) ?
    C10 C11 H11 . . 120.2 ?
    C12 C11 H11 . . 120.2 ?
    C13 C12 C11 . . 118.6(4) ?
    C13 C12 H12 . . 120.7 ?
    C11 C12 H12 . . 120.7 ?
    C12 C13 C14 . . 117.8(5) ?
    C12 C13 H13 . . 121.1 ?
    C14 C13 H13 . . 121.1 ?
    N4 C14 C13 . . 125.0(4) ?
    N4 C14 H14 . . 117.5 ?
    C13 C14 H14 . . 117.5 ?
    N5 C15 C16 . . 122.9(4) ?
    N5 C15 H15 . . 118.5 ?
    C16 C15 H15 . . 118.5 ?
    C17 C16 C15 . . 118.8(5) ?
    C17 C16 H16 . . 120.6 ?
    C15 C16 H16 . . 120.6 ?
    C16 C17 C18 . . 119.2(5) ?
    C16 C17 H17 . . 120.4 ?
    C18 C17 H17 . . 120.4 ?
    C19 C18 C17 . . 119.1(4) ?
    C19 C18 H18 . . 120.5 ?
    C17 C18 H18 . . 120.5 ?
    N5 C19 C18 . . 121.8(4) ?
    N5 C19 C20 . . 116.6(4) ?
    C18 C19 C20 . . 121.6(4) ?
    N6 C20 C19 . . 121.0(4) ?
    N6 C20 H20 . . 119.5 ?
    C19 C20 H20 . . 119.5 ?
    N6 C21 C21 . 3_655 110.0(4) ?
    N6 C21 H21A . . 109.7 ?
    C21 C21 H21A 3_655 . 109.7 ?
    N6 C21 H21B . . 109.7 ?
    C21 C21 H21B 3_655 . 109.7 ?
    H21A C21 H21B . . 108.2 ?
    O4 Cl1 O2 . . 112.6(3) ?
    O4 Cl1 O3 . . 109.4(3) ?
    O2 Cl1 O3 . . 109.3(3) ?
    O4 Cl1 O5 . . 110.4(4) ?
    O2 Cl1 O5 . . 109.0(3) ?
    O3 Cl1 O5 . . 106.0(3) ?
    O7 Cl2 O9 . . 107.5(5) ?
    O7 Cl2 O8 . . 107.0(4) ?
    O9 Cl2 O8 . . 110.0(3) ?
    O7 Cl2 O6 . . 108.3(4) ?
    O9 Cl2 O6 . . 112.6(4) ?
    O8 Cl2 O6 . . 111.3(3) ?
loop_
    _geom_torsion_atom_site_label_1
    _geom_torsion_atom_site_label_2
    _geom_torsion_atom_site_label_3
    _geom_torsion_atom_site_label_4
    _geom_torsion_site_symmetry_1
    _geom_torsion_site_symmetry_2
    _geom_torsion_site_symmetry_3
    _geom_torsion_site_symmetry_4
    _geom_torsion
    _geom_torsion_publ_flag
    O1 Mn1 N1 C1 . . . . 104.0(4) ?
    N6 Mn1 N1 C1 . . . . -55.5(4) ?
    N3 Mn1 N1 C1 . . . . -152.0(3) ?
    N2 Mn1 N1 C1 . . . . -177.9(4) ?
    N5 Mn1 N1 C1 . . . . 19.2(4) ?
    N4 Mn1 N1 C1 . . . . 0.5(5) ?
    O1 Mn1 N1 C5 . . . . -74.2(3) ?
    N6 Mn1 N1 C5 . . . . 126.3(3) ?
    N3 Mn1 N1 C5 . . . . 29.8(4) ?
    N2 Mn1 N1 C5 . . . . 3.9(3) ?
    N5 Mn1 N1 C5 . . . . -159.0(3) ?
    N4 Mn1 N1 C5 . . . . -177.7(3) ?
    O1 Mn1 N2 C6 . . . . 96.9(4) ?
    N6 Mn1 N2 C6 . . . . -74.5(4) ?
    N3 Mn1 N2 C6 . . . . -165.3(4) ?
    N5 Mn1 N2 C6 . . . . 26.4(5) ?
    N1 Mn1 N2 C6 . . . . -4.2(3) ?
    N4 Mn1 N2 C6 . . . . 176.8(3) ?
    O1 Mn1 N2 C7 . . . . -80.0(3) ?
    N6 Mn1 N2 C7 . . . . 108.6(3) ?
    N3 Mn1 N2 C7 . . . . 17.9(3) ?
    N5 Mn1 N2 C7 . . . . -150.4(3) ?
    N1 Mn1 N2 C7 . . . . 179.0(3) ?
    N4 Mn1 N2 C7 . . . . -0.1(4) ?
    O1 Mn1 N3 C9 . . . . -79.5(3) ?
    N6 Mn1 N3 C9 . . . . 85.3(3) ?
    N2 Mn1 N3 C9 . . . . -159.2(4) ?
    N5 Mn1 N3 C9 . . . . 10.0(4) ?
    N1 Mn1 N3 C9 . . . . 175.7(3) ?
    N4 Mn1 N3 C9 . . . . 7.5(3) ?
    O1 Mn1 N3 C8 . . . . 92.2(3) ?
    N6 Mn1 N3 C8 . . . . -103.0(3) ?
    N2 Mn1 N3 C8 . . . . 12.5(3) ?
    N5 Mn1 N3 C8 . . . . -178.4(3) ?
    N1 Mn1 N3 C8 . . . . -12.7(4) ?
    N4 Mn1 N3 C8 . . . . 179.1(3) ?
    O1 Mn1 N4 C14 . . . . -91.4(4) ?
    N6 Mn1 N4 C14 . . . . 70.0(4) ?
    N3 Mn1 N4 C14 . . . . 173.0(4) ?
    N2 Mn1 N4 C14 . . . . -168.5(4) ?
    N5 Mn1 N4 C14 . . . . -5.4(4) ?
    N1 Mn1 N4 C14 . . . . 13.7(6) ?
    O1 Mn1 N4 C10 . . . . 92.2(3) ?
    N6 Mn1 N4 C10 . . . . -106.4(3) ?
    N3 Mn1 N4 C10 . . . . -3.4(3) ?
    N2 Mn1 N4 C10 . . . . 15.2(3) ?
    N5 Mn1 N4 C10 . . . . 178.2(3) ?
    N1 Mn1 N4 C10 . . . . -162.6(3) ?
    O1 Mn1 N5 C15 . . . . 3.9(3) ?
    N6 Mn1 N5 C15 . . . . -172.5(4) ?
    N3 Mn1 N5 C15 . . . . -88.6(4) ?
    N2 Mn1 N5 C15 . . . . 73.1(4) ?
    N1 Mn1 N5 C15 . . . . 101.5(3) ?
    N4 Mn1 N5 C15 . . . . -86.2(3) ?
    O1 Mn1 N5 C19 . . . . 173.0(3) ?
    N6 Mn1 N5 C19 . . . . -3.3(3) ?
    N3 Mn1 N5 C19 . . . . 80.6(3) ?
    N2 Mn1 N5 C19 . . . . -117.7(3) ?
    N1 Mn1 N5 C19 . . . . -89.3(3) ?
    N4 Mn1 N5 C19 . . . . 82.9(3) ?
    O1 Mn1 N6 C20 . . . . -10.7(5) ?
    N3 Mn1 N6 C20 . . . . -141.9(3) ?
    N2 Mn1 N6 C20 . . . . 144.2(3) ?
    N5 Mn1 N6 C20 . . . . -0.2(3) ?
    N1 Mn1 N6 C20 . . . . 83.1(3) ?
    N4 Mn1 N6 C20 . . . . -77.0(3) ?
    O1 Mn1 N6 C21 . . . . 171.0(3) ?
    N3 Mn1 N6 C21 . . . . 39.8(3) ?
    N2 Mn1 N6 C21 . . . . -34.1(3) ?
    N5 Mn1 N6 C21 . . . . -178.5(3) ?
    N1 Mn1 N6 C21 . . . . -95.2(3) ?
    N4 Mn1 N6 C21 . . . . 104.7(3) ?
    C5 N1 C1 C2 . . . . 1.6(6) ?
    Mn1 N1 C1 C2 . . . . -176.6(3) ?
    N1 C1 C2 C3 . . . . -0.6(7) ?
    C1 C2 C3 C4 . . . . -1.1(7) ?
    C2 C3 C4 C5 . . . . 1.7(6) ?
    C1 N1 C5 C4 . . . . -0.9(6) ?
    Mn1 N1 C5 C4 . . . . 177.6(3) ?
    C1 N1 C5 C6 . . . . 177.9(4) ?
    Mn1 N1 C5 C6 . . . . -3.7(5) ?
    C3 C4 C5 N1 . . . . -0.8(7) ?
    C3 C4 C5 C6 . . . . -179.4(4) ?
    C7 N2 C6 C5 . . . . -179.4(4) ?
    Mn1 N2 C6 C5 . . . . 3.9(6) ?
    N1 C5 C6 N2 . . . . 0.3(6) ?
    C4 C5 C6 N2 . . . . 179.1(4) ?
    C6 N2 C7 C8 . . . . 139.5(4) ?
    Mn1 N2 C7 C8 . . . . -43.6(4) ?
    C9 N3 C8 C7 . . . . 133.0(4) ?
    Mn1 N3 C8 C7 . . . . -39.0(4) ?
    N2 C7 C8 N3 . . . . 51.7(5) ?
    C8 N3 C9 C10 . . . . 177.8(4) ?
    Mn1 N3 C9 C10 . . . . -10.9(6) ?
    C14 N4 C10 C11 . . . . 2.1(6) ?
    Mn1 N4 C10 C11 . . . . 179.1(3) ?
    C14 N4 C10 C9 . . . . -177.0(4) ?
    Mn1 N4 C10 C9 . . . . 0.1(4) ?
    N3 C9 C10 N4 . . . . 6.4(6) ?
    N3 C9 C10 C11 . . . . -172.6(4) ?
    N4 C10 C11 C12 . . . . -3.0(7) ?
    C9 C10 C11 C12 . . . . 176.0(4) ?
    C10 C11 C12 C13 . . . . 0.9(7) ?
    C11 C12 C13 C14 . . . . 1.8(7) ?
    C10 N4 C14 C13 . . . . 0.8(7) ?
    Mn1 N4 C14 C13 . . . . -175.4(3) ?
    C12 C13 C14 N4 . . . . -2.8(7) ?
    C19 N5 C15 C16 . . . . -1.0(6) ?
    Mn1 N5 C15 C16 . . . . 167.8(3) ?
    N5 C15 C16 C17 . . . . 1.6(7) ?
    C15 C16 C17 C18 . . . . 0.4(7) ?
    C16 C17 C18 C19 . . . . -2.8(7) ?
    C15 N5 C19 C18 . . . . -1.6(6) ?
    Mn1 N5 C19 C18 . . . . -171.9(3) ?
    C15 N5 C19 C20 . . . . 176.5(4) ?
    Mn1 N5 C19 C20 . . . . 6.1(4) ?
    C17 C18 C19 N5 . . . . 3.5(7) ?
    C17 C18 C19 C20 . . . . -174.5(4) ?
    C21 N6 C20 C19 . . . . -177.9(4) ?
    Mn1 N6 C20 C19 . . . . 3.6(5) ?
    N5 C19 C20 N6 . . . . -6.9(6) ?
    C18 C19 C20 N6 . . . . 171.2(4) ?
    C20 N6 C21 C21 . . . 3_655 102.6(5) ?
    Mn1 N6 C21 C21 . . . 3_655 -79.2(5) ?
loop_
    _geom_hbond_atom_site_label_D
    _geom_hbond_atom_site_label_H
    _geom_hbond_atom_site_label_A
    _geom_hbond_site_symmetry_A
    _geom_hbond_distance_DH
    _geom_hbond_distance_HA
    _geom_hbond_distance_DA
    _geom_hbond_angle_DHA
    O1 H1A O3 1_655 0.840(10) 1.947(12) 2.787(5) 177(6)
    O1 H1B O7 4_565 0.837(10) 1.92(2) 2.721(6) 159(6)
