# Supplementary material for: [μ-N,N′-Bis(2-pyridylmethyl­ene)ethane-1,2-diamine]bis­{aqua­[N,N′-bis­(2-pyridyl­methyl­ene)ethane-1,2-diamine]manganese(II)} tetra­kis(perchlorate)
Source: Acta Crystallogr Sect E Struct Rep Online. 2010 Feb 6;66(Pt 3):m255. doi: 10.1107/S1600536810003764 (PMC2983616; doi:10.1107/S1600536810003764)
Supplement: Supplementary file 2 [file e-66-0m255-Isup2.hkl]

# 
# h,k,l, Fc-squared, Fo-squared, sigma(Fo-squared) and status flag 
# 
data_I
_shelx_title ' [Mn2(pylen)3](ClO4)4' 
_shelx_refln_list_code          4 
_shelx_F_calc_maximum      288.78 
_exptl_crystal_F_000      1288.00 
_reflns_d_resolution_high  0.7499 
 
loop_ 
 _symmetry_equiv_pos_as_xyz 
 'x, y, z' 
 '-x, y+1/2, -z+1/2' 
 '-x, -y, -z' 
 'x, -y-1/2, z-1/2' 
 
_cell_length_a    11.3698 
_cell_length_b    19.0260 
_cell_length_c    12.8628 
_cell_angle_alpha  90.000 
_cell_angle_beta  110.218 
_cell_angle_gamma  90.000 
 
_shelx_F_squared_multiplier     1.000 
 
loop_ 
 _refln_index_h 
 _refln_index_k 
 _refln_index_l 
 _refln_F_squared_calc 
 _refln_F_squared_meas 
 _refln_F_squared_sigma 
 _refln_observed_status 
   1   0   0     2244.56     2106.85     56.08 o 
   2   0   0     1046.48     1060.20     46.58 o 
   3   0   0       24.29       30.86      9.75 o 
   4   0   0       38.95       97.84     16.06 o 
   5   0   0     3975.31     4252.14    118.08 o 
   6   0   0     5531.03     5336.07    130.88 o 
   7   0   0      415.73      585.97    136.87 o 
   8   0   0     1371.58     1252.65    106.59 o 
   9   0   0        3.65       55.06     36.22 o 
  10   0   0      348.50      542.08    107.85 o 
  11   0   0       27.26       39.85     62.40 o 
  12   0   0       46.86        2.05     56.65 o 
  13   0   0       10.93       81.41     68.62 o 
  14   0   0       36.52       86.63     78.94 o 
   1   1   0    13600.44    13792.65     89.69 o 
   2   1   0    11679.79    13468.50    106.70 o 
   3   1   0     7471.71     7542.01    121.46 o 
   4   1   0     3069.84     2958.61     60.30 o 
   5   1   0        0.76       -3.19      8.68 o 
   6   1   0     1922.13     1858.84     45.17 o 
   7   1   0        0.20       12.77      8.53 o 
   8   1   0     2759.43     2974.12    137.26 o 
   9   1   0      155.81      160.38     38.31 o 
  10   1   0      143.14      121.26     37.33 o 
  11   1   0      840.04      954.84     93.28 o 
  12   1   0        0.15      -13.54     35.93 o 
  13   1   0      127.80      127.57     51.21 o 
  14   1   0       46.09       53.48     59.68 o 
   0   2   0        7.84        8.32      4.55 o 
   1   2   0       57.52      117.63      8.57 o 
   2   2   0     1285.93     1184.54     26.54 o 
   3   2   0      471.63      493.70     20.60 o 
   4   2   0     3372.75     3396.09     67.51 o 
   5   2   0     3001.16     2640.03     81.47 o 
   6   2   0       33.38       23.72     12.62 o 
   7   2   0      411.20      395.69     32.45 o 
   8   2   0     1726.62     1648.38     84.03 o 
   9   2   0       78.20       72.14     28.77 o 
  10   2   0       27.82       -6.68     25.72 o 
  11   2   0      150.23      178.89     45.09 o 
  12   2   0       57.79      114.24     45.91 o 
  13   2   0       30.92      -25.18     50.39 o 
  14   2   0        8.60      -25.32     53.93 o 
   1   3   0    13539.32    14649.25    157.44 o 
   2   3   0      139.51      124.39     12.72 o 
   3   3   0    11721.05    12211.26    112.96 o 
   4   3   0     3211.34     3438.23     60.35 o 
   5   3   0     1774.83     1546.61     51.69 o 
   6   3   0      100.24      111.87     20.68 o 
   7   3   0     1320.09     1208.82     52.50 o 
   8   3   0      754.81      793.58     62.87 o 
   9   3   0       60.28       92.30     34.15 o 
  10   3   0     1086.49      995.04     78.68 o 
  11   3   0      391.74      426.61     62.26 o 
  12   3   0        0.15       47.48     37.70 o 
  13   3   0        5.27       56.23     46.67 o 
  14   3   0        8.84       28.39     53.97 o 
   0   4   0     8836.14     9942.67    150.69 o 
   1   4   0    13382.09    14686.21    115.21 o 
   2   4   0      191.15      300.37     20.64 o 
   3   4   0     2043.50     1923.95     42.74 o 
   4   4   0     3127.64     3370.83     66.24 o 
   5   4   0     1299.76     1526.88     45.75 o 
   6   4   0      263.60      244.98     26.83 o 
   7   4   0     3426.67     3462.77     93.01 o 
   8   4   0       49.64       59.78     24.23 o 
   9   4   0     3130.42     3086.46    121.39 o 
  10   4   0      816.83      877.88     80.82 o 
  11   4   0       23.53       82.89     35.21 o 
  12   4   0      269.41      335.18     75.02 o 
  13   4   0        2.30        5.66     40.59 o 
  14   4   0       26.20      123.25     79.90 o 
   1   5   0      443.36      438.30     19.27 o 
   2   5   0       10.06       37.63     10.66 o 
   3   5   0     2285.55     2108.65     45.81 o 
   4   5   0     2435.74     2379.79     53.94 o 
   5   5   0     2591.29     2738.32     62.82 o 
   6   5   0     1807.98     1798.24     54.42 o 
   7   5   0       87.60       97.37     22.08 o 
   8   5   0     1696.77     1784.54     87.18 o 
   9   5   0      141.95      138.44     35.73 o 
  10   5   0      341.21      436.78     61.25 o 
  11   5   0       22.26       14.18     37.09 o 
  12   5   0       18.83      -14.83     43.36 o 
  13   5   0       70.17       26.05     65.71 o 
   0   6   0     4186.68     3818.01    103.04 o 
   1   6   0       26.11       41.16     10.75 o 
   2   6   0      228.73      303.95     23.99 o 
   3   6   0       67.68       47.50     12.72 o 
   4   6   0     1841.76     1764.92     48.40 o 
   5   6   0     1649.70     1233.33     44.19 o 
   6   6   0      721.64      634.28     42.36 o 
   7   6   0       39.30       62.92     17.55 o 
   8   6   0        2.29       26.42     22.98 o 
   9   6   0     1661.10     1414.97    107.65 o 
  10   6   0      142.93       49.22     40.22 o 
  11   6   0      371.57      432.95     75.14 o 
  12   6   0       53.78       53.96     70.16 o 
  13   6   0        0.71       36.15    112.25 o 
   1   7   0    18531.29    18173.04    205.34 o 
   2   7   0     1203.18     1211.79     47.58 o 
   3   7   0       60.70       99.52     18.37 o 
   4   7   0      357.29      470.61     31.56 o 
   5   7   0       80.42       68.98     16.25 o 
   6   7   0     2057.99     2180.12     63.59 o 
   7   7   0      156.60       78.45     21.07 o 
   8   7   0      240.10      207.91     33.10 o 
   9   7   0     1174.52     1216.70    149.58 o 
  10   7   0      311.14      290.73     60.44 o 
  11   7   0       55.10       12.65     67.06 o 
  12   7   0        7.04       62.41     66.63 o 
  13   7   0       69.19      112.69     77.82 o 
   0   8   0      516.87      457.37     43.72 o 
   1   8   0     3257.84     2831.88     69.85 o 
   2   8   0      409.73      403.88     29.64 o 
   3   8   0    12022.51    13017.58    161.73 o 
   4   8   0     4725.62     4265.42    124.56 o 
   5   8   0      670.14      820.87     43.30 o 
   6   8   0        1.03        3.01     12.40 o 
   7   8   0     3342.25     3315.40     83.65 o 
   8   8   0        0.29       35.04     23.10 o 
   9   8   0     4349.48     4618.14    182.53 o 
  10   8   0       78.84       97.95     51.51 o 
  11   8   0       15.60      -17.39     63.40 o 
  12   8   0       17.96       34.64     47.42 o 
  13   8   0      136.43      106.65    101.70 o 
   1   9   0      716.40      538.98     39.18 o 
   2   9   0      204.71      339.05     38.60 o 
   3   9   0      243.88      219.11     25.67 o 
   4   9   0     5646.13     5694.26     99.62 o 
   5   9   0     1135.34     1244.39     51.88 o 
   6   9   0     1071.97     1117.92     53.35 o 
   7   9   0       96.41       68.22     22.01 o 
   8   9   0       98.06      105.60     30.14 o 
   9   9   0      177.05      221.60     75.10 o 
  10   9   0      453.42      445.10    100.30 o 
  11   9   0       91.77      132.07     67.84 o 
  12   9   0      380.88      134.93    186.33 o 
  13   9   0       87.84       27.98    102.05 o 
   0  10   0     5563.09     5371.45    156.91 o 
   1  10   0       61.06       82.89     16.50 o 
   2  10   0     2093.21     2188.58     68.27 o 
   3  10   0      271.16      261.98     27.95 o 
   4  10   0     1628.64     1564.84     86.13 o 
   5  10   0      126.75      174.85     25.28 o 
   6  10   0     3875.95     3598.17    119.53 o 
   7  10   0      428.41      531.48     55.21 o 
   8  10   0       78.06       37.79     30.62 o 
   9  10   0       62.09      100.11     54.57 o 
  10  10   0        2.68      -32.33     50.93 o 
  11  10   0      187.49      102.27    101.22 o 
  12  10   0      222.91       76.32    130.90 o 
  13  10   0        8.27      -54.73     54.73 o 
   1  11   0       35.39       22.45     13.43 o 
   2  11   0     3592.92     3910.35     95.40 o 
   3  11   0      991.28      950.85     46.78 o 
   4  11   0      193.22      185.87     32.55 o 
   5  11   0      346.12      315.08     44.27 o 
   6  11   0        5.96       19.74     26.53 o 
   7  11   0       19.49       37.22     24.80 o 
   8  11   0     1603.69     1745.16    125.18 o 
   9  11   0      132.76      112.88     62.13 o 
  10  11   0      159.21      175.19     72.07 o 
  11  11   0      209.63      334.33    102.04 o 
  12  11   0        6.94      -49.04     70.89 o 
   0  12   0     2817.93     2294.59    111.31 o 
   1  12   0       50.08       62.77     17.55 o 
   2  12   0      724.36      856.93     48.70 o 
   3  12   0        1.70        9.80     13.87 o 
   4  12   0      998.27      707.04     56.27 o 
   5  12   0      570.23      434.40     53.32 o 
   6  12   0      538.67      683.26     64.40 o 
   7  12   0      918.14     1004.99     79.85 o 
   8  12   0        0.98       34.51     35.21 o 
   9  12   0      384.59      502.02    107.86 o 
  10  12   0      184.90      109.53     70.51 o 
  11  12   0      135.43       71.31     70.63 o 
  12  12   0      334.90      220.71     95.95 o 
   1  13   0     1672.67     1703.47     69.61 o 
   2  13   0       81.97      124.24     25.67 o 
   3  13   0     1390.57     1256.96     83.15 o 
   4  13   0       33.10       56.19     22.55 o 
   5  13   0      727.56      921.14     70.13 o 
   6  13   0      464.30      654.48     69.16 o 
   7  13   0      163.42      176.42     41.70 o 
   8  13   0      267.37      320.55     68.30 o 
   9  13   0      512.26      537.46    148.81 o 
  10  13   0       90.35       75.27     65.05 o 
  11  13   0        3.97      -10.37     77.69 o 
  12  13   0      178.16      103.32     94.93 o 
   0  14   0      521.85      416.01    111.94 o 
   1  14   0      302.59      328.32     36.33 o 
   2  14   0       77.97       52.84     30.13 o 
   3  14   0       50.04       89.28     32.30 o 
   4  14   0      517.56      554.66     58.68 o 
   5  14   0      185.30      318.09     50.44 o 
   6  14   0       21.35       57.34     31.24 o 
   7  14   0       76.85       74.10     36.29 o 
   8  14   0        6.89       32.14     42.29 o 
   9  14   0       23.04       18.56     49.28 o 
  10  14   0        0.34        5.05     54.33 o 
  11  14   0      628.90      249.91    356.40 o 
   1  15   0      629.14      666.75     78.01 o 
   2  15   0     1168.37     1182.14     83.98 o 
   3  15   0      211.58       76.19     32.49 o 
   4  15   0        6.95       -4.94     24.86 o 
   5  15   0      628.16      572.77     68.72 o 
   6  15   0      558.25      673.71     76.02 o 
   7  15   0       28.61       61.53     37.36 o 
   8  15   0      664.12      768.11    100.04 o 
   9  15   0       23.37      -40.38     76.91 o 
  10  15   0       35.73        2.79     57.73 o 
  11  15   0       56.02       28.08     67.39 o 
   0  16   0     3207.41     3089.72    266.24 o 
   1  16   0       94.95       40.43     25.64 o 
   2  16   0     1160.09     1255.05     91.62 o 
   3  16   0      119.05      245.76     48.01 o 
   4  16   0      469.65      388.29     57.38 o 
   5  16   0      887.80      778.87     79.89 o 
   6  16   0     1522.03     1799.81    106.62 o 
   7  16   0       45.99       61.16     37.52 o 
   8  16   0        0.79       69.09     47.76 o 
   9  16   0       26.27      -43.29     87.59 o 
  10  16   0       21.15      -60.05     60.05 o 
  11  16   0      244.97       52.78    100.66 o 
   1  17   0      316.79      277.29     52.10 o 
   2  17   0      187.67      201.19     48.06 o 
   3  17   0     1568.99     1631.81     95.89 o 
   4  17   0      307.32      332.17     56.14 o 
   5  17   0      102.32      110.02     39.09 o 
   6  17   0      299.82      366.41     61.35 o 
   7  17   0       36.21       62.42     66.72 o 
   8  17   0       70.48       45.11     47.98 o 
   9  17   0       96.71       42.35    189.86 o 
  10  17   0       46.05      119.31     80.26 o 
   0  18   0        6.49      -25.45     56.39 o 
   1  18   0      442.05      605.15    211.90 o 
   2  18   0        0.17      -11.17     27.76 o 
   3  18   0       64.71       80.86     36.31 o 
   4  18   0       30.33       76.95     36.82 o 
   5  18   0     1424.59     1655.79    105.86 o 
   6  18   0      285.80      312.58     61.88 o 
   7  18   0       22.50        6.47     46.19 o 
   8  18   0        7.95      -12.41     47.86 o 
   9  18   0       97.48       65.86     73.31 o 
  10  18   0       13.67       59.11     82.71 o 
   1  19   0     1323.60     1290.54    173.95 o 
   2  19   0       12.99        7.26     44.71 o 
   3  19   0       49.43       24.37     34.47 o 
   4  19   0      387.80      342.94     61.19 o 
   5  19   0       61.74       41.82     38.38 o 
   6  19   0        2.05      -31.44     36.12 o 
   7  19   0       48.63       84.52     54.79 o 
   8  19   0        0.50      -47.70     47.70 o 
   9  19   0       31.40       -0.43     73.50 o 
   0  20   0      107.39       22.48     77.04 o 
   1  20   0       37.23       -4.49     45.35 o 
   2  20   0      809.00      985.36    151.18 o 
   3  20   0      176.31      140.30     66.83 o 
   4  20   0      207.51      304.05     59.53 o 
   5  20   0       96.24      123.50     47.37 o 
   6  20   0      133.25      156.66     56.38 o 
   7  20   0      279.08      307.98     82.66 o 
   8  20   0       26.54       28.39     63.66 o 
   1  21   0      218.66      282.28     88.93 o 
   2  21   0      247.75      385.80     96.77 o 
   3  21   0       90.05      108.45    110.99 o 
   4  21   0       70.24      133.42     75.76 o 
   5  21   0      376.91      411.89     81.83 o 
   6  21   0      857.26     1094.28    114.33 o 
   7  21   0        6.14      -19.84     53.24 o 
   0  22   0       24.75       42.18     88.28 o 
   1  22   0       29.17      -25.20     57.89 o 
   2  22   0      106.08       96.54     60.13 o 
   3  22   0      183.76       80.90    159.57 o 
   4  22   0       95.48       12.46     55.91 o 
   5  22   0       90.17      -18.76     54.16 o 
   6  22   0        0.75       27.70     55.13 o 
   7  22   0        0.60       -4.43     76.67 o 
   1  23   0      151.54       95.36     71.84 o 
   2  23   0        2.60      -49.69     49.69 o 
   3  23   0       32.69       23.07     61.75 o 
   4  23   0      372.08      124.59    103.66 o 
   5  23   0       49.34       -1.31     83.01 o 
   0  24   0        7.84      131.77    111.03 o 
   1  24   0       20.04       45.37     73.45 o 
   2  24   0      282.72      197.11    129.68 o 
   3  24   0        3.69      -52.40    131.51 o 
   4  24   0      111.10       45.78     76.89 o 
   1  25   0       98.89       39.87     81.66 o 
   2  25   0        5.31      -54.46     64.78 o 
 -14   1   1       23.20        6.13     48.61 o 
 -13   1   1        1.54       -2.73     41.76 o 
 -12   1   1      639.90      631.87     92.24 o 
 -11   1   1       56.63       57.65     32.06 o 
 -10   1   1      253.01      397.68     55.47 o 
  -9   1   1      170.00      203.16     41.12 o 
  -8   1   1       32.94       65.02     17.74 o 
  -7   1   1      561.44      559.90     36.99 o 
  -6   1   1       13.57        2.04     10.41 o 
  -5   1   1     8904.69     9434.21    126.58 o 
  -4   1   1     1361.98     1204.82     39.68 o 
  -3   1   1    35719.48    38894.75    290.37 o 
  -2   1   1     1686.73     1886.51     56.59 o 
  -1   1   1     2955.58     3167.51     40.32 o 
   0   1   1     2888.84     3014.08     37.07 o 
   1   1   1     8837.78     9854.39     92.07 o 
   2   1   1    14639.24    15880.95    135.06 o 
   3   1   1     1573.28     1502.07     44.14 o 
   4   1   1     3327.55     3008.22     62.21 o 
   5   1   1      157.54      194.50     29.62 o 
   6   1   1     1856.76     1832.38     96.11 o 
   7   1   1      920.10      958.76     63.52 o 
   8   1   1     1488.66     1629.87     86.69 o 
   9   1   1      423.81      466.77     59.51 o 
  10   1   1      749.73      832.79     79.94 o 
  11   1   1      534.91      548.86     73.37 o 
  12   1   1        7.27        6.96     38.63 o 
  13   1   1      172.89      182.25     59.23 o 
 -14   2   1      199.14      210.38     70.08 o 
 -13   2   1      139.69      190.73     66.04 o 
 -12   2   1      272.06      281.27     58.31 o 
 -11   2   1      503.46      621.06     71.38 o 
 -10   2   1      889.35      908.93     76.85 o 
  -9   2   1       39.54       30.68     25.04 o 
  -8   2   1      419.58      322.57     33.48 o 
  -7   2   1     1408.43     1321.81     69.47 o 
  -6   2   1      149.14      198.21     24.40 o 
  -5   2   1      694.31      563.86     31.51 o 
  -4   2   1    14240.13    14543.67    163.55 o 
  -3   2   1     4520.92     4802.20     67.76 o 
  -2   2   1     7953.42     8481.11     81.00 o 
  -1   2   1      301.46      391.64     15.23 o 
   0   2   1     1511.38     1264.20     23.14 o 
   1   2   1     4396.23     4435.54     65.61 o 
   2   2   1     3693.31     3982.63     54.76 o 
   3   2   1      721.32      727.62     27.62 o 
   4   2   1     1393.90     1364.28     42.88 o 
   5   2   1    11002.24    11122.01    210.14 o 
   6   2   1     1598.97     1414.05     69.58 o 
   7   2   1     1639.18     1459.18     76.89 o 
   8   2   1     1141.28     1047.72     71.55 o 
   9   2   1       29.39       17.13     24.68 o 
  10   2   1       70.73       89.08     37.85 o 
  11   2   1      162.64      167.34     46.82 o 
  12   2   1      890.14      955.82    136.22 o 
  13   2   1        5.27      -46.22     47.64 o 
 -14   3   1        3.01      -56.68     60.79 o 
 -13   3   1      217.71      198.40     61.10 o 
 -12   3   1      648.26      683.70     81.63 o 
 -11   3   1      177.09       93.20     38.60 o 
 -10   3   1     1169.39     1061.95    101.20 o 
  -9   3   1      309.24      376.75     50.77 o 
  -8   3   1       21.85       37.75     16.98 o 
  -7   3   1     1854.08     1857.13     71.77 o 
  -6   3   1     1061.22      980.98     44.47 o 
  -5   3   1     1464.60     1462.71     64.93 o 
  -4   3   1     3623.64     4131.79     89.79 o 
  -3   3   1     5528.30     5474.36     77.40 o 
  -2   3   1    52526.66    55365.56    334.74 o 
  -1   3   1      116.46      103.85     10.02 o 
   0   3   1    10875.21    10897.36     86.08 o 
   1   3   1     1593.87     1636.83     36.51 o 
   2   3   1     9045.16     9667.12     94.36 o 
   3   3   1      984.74     1094.44     32.00 o 
   4   3   1     2265.12     2212.66     64.26 o 
   5   3   1      821.15      742.32     37.23 o 
   6   3   1     3432.65     3222.97     79.52 o 
   7   3   1        7.62       25.06     21.02 o 
   8   3   1      285.04      303.51     46.97 o 
   9   3   1      177.77      176.07     40.85 o 
  10   3   1     2680.90     2722.27    125.14 o 
  11   3   1      616.48      612.34     75.62 o 
  12   3   1       21.77       62.80     43.82 o 
  13   3   1       44.50       45.78     47.26 o 
 -14   4   1      255.57      185.56    194.04 o 
 -13   4   1       92.66       80.19     63.55 o 
 -12   4   1      245.74      284.20     67.96 o 
 -11   4   1      106.39      135.44     40.64 o 
 -10   4   1       57.92       16.07     52.05 o 
  -9   4   1      144.85      149.34     35.40 o 
  -8   4   1       98.79      126.79     25.29 o 
  -7   4   1      896.51      879.22     46.44 o 
  -6   4   1      271.34      206.23     25.39 o 
  -5   4   1     2672.80     2283.83     55.13 o 
  -4   4   1      653.75      647.90     29.36 o 
  -3   4   1     8070.75     7705.12     88.15 o 
  -2   4   1      362.37      297.84     17.76 o 
  -1   4   1    12397.42    13730.65    132.10 o 
   0   4   1     1293.19     1235.13     37.41 o 
   1   4   1    44253.59    47129.58    300.81 o 
   2   4   1     4917.75     4902.58     74.58 o 
   3   4   1       27.07       52.61     11.28 o 
   4   4   1       94.73      135.25     16.66 o 
   5   4   1     2480.48     2119.15     52.50 o 
   6   4   1     1460.67     1455.82     56.21 o 
   7   4   1     1099.24     1060.14     66.54 o 
   8   4   1      171.03      217.55     41.70 o 
   9   4   1      172.72      109.70     34.69 o 
  10   4   1      766.72      851.37     96.88 o 
  11   4   1      247.22      305.75     57.31 o 
  12   4   1       50.70       46.90     43.82 o 
  13   4   1       45.21      -38.58     46.03 o 
 -14   5   1        0.43      -45.31     59.49 o 
 -13   5   1      191.04       44.01     93.77 o 
 -12   5   1       66.88       54.78     45.32 o 
 -11   5   1        0.03       10.50     35.08 o 
 -10   5   1      387.16      462.78     61.28 o 
  -9   5   1     3962.02     4155.23    135.67 o 
  -8   5   1      168.31      210.28     30.60 o 
  -7   5   1     3533.69     2964.36     87.04 o 
  -6   5   1     6051.43     5837.91     98.11 o 
  -5   5   1     4719.54     4848.49    121.39 o 
  -4   5   1        1.91        4.36      8.73 o 
  -3   5   1    16482.27    16133.64    167.33 o 
  -2   5   1     1345.32     1429.23     57.20 o 
  -1   5   1    30142.19    31627.47    251.30 o 
   0   5   1    13958.38    14420.95    150.51 o 
   1   5   1     6177.68     7165.89     91.51 o 
   2   5   1     2118.15     2169.13     57.57 o 
   3   5   1      158.72       79.33     13.89 o 
   4   5   1     3704.53     3412.65     67.92 o 
   5   5   1      384.05      377.13     27.52 o 
   6   5   1     4827.59     4997.32     88.90 o 
   7   5   1     1443.80     1253.74     57.80 o 
   8   5   1       16.32       -4.47     22.72 o 
   9   5   1      257.20      306.75     50.60 o 
  10   5   1       50.49       53.17     36.22 o 
  11   5   1       83.38       76.13     41.81 o 
  12   5   1       21.34       -7.55     39.71 o 
  13   5   1      568.79      791.84    216.83 o 
 -14   6   1        2.11       12.18     64.52 o 
 -13   6   1       56.66       44.90     53.47 o 
 -12   6   1       16.40       38.05     85.49 o 
 -11   6   1      949.90     1059.88    157.09 o 
 -10   6   1        0.08       -9.65     28.95 o 
  -9   6   1      388.42      390.00     74.98 o 
  -8   6   1       40.42       70.29     22.03 o 
  -7   6   1      229.45      257.13     28.52 o 
  -6   6   1     6087.17     6458.19    104.76 o 
  -5   6   1    12136.03    11576.30    140.78 o 
  -4   6   1     2257.83     2450.65     53.67 o 
  -3   6   1        1.48        1.60     11.54 o 
  -2   6   1     2793.88     2695.84     83.89 o 
  -1   6   1      446.78      336.60     21.96 o 
   0   6   1     3550.75     3675.12     73.57 o 
   1   6   1     1005.08     1074.14     37.13 o 
   2   6   1      907.77      828.78     34.71 o 
   3   6   1     2216.86     2196.57     60.12 o 
   4   6   1       28.30       37.07     11.65 o 
   5   6   1    11653.53    10774.75    135.89 o 
   6   6   1        0.27       -0.67     12.97 o 
   7   6   1      254.80      310.75     34.77 o 
   8   6   1      898.89      981.15     70.49 o 
   9   6   1       24.90       26.99     28.61 o 
  10   6   1       29.06       88.20     53.53 o 
  11   6   1       69.57       93.93     47.88 o 
  12   6   1       77.52       31.34     99.18 o 
  13   6   1      132.72      -34.85     68.41 o 
 -13   7   1       13.86       34.10     52.82 o 
 -12   7   1      124.81       59.98     73.95 o 
 -11   7   1        6.38       25.06     50.24 o 
 -10   7   1      275.41      194.00     70.45 o 
  -9   7   1     2636.74     2581.28    131.38 o 
  -8   7   1     1436.69     1393.83     64.46 o 
  -7   7   1        4.75        2.00     14.20 o 
  -6   7   1      818.09      910.82     41.29 o 
  -5   7   1      411.25      434.12     36.88 o 
  -4   7   1      195.69      116.62     25.76 o 
  -3   7   1     2481.77     2197.79    117.30 o 
  -2   7   1     5382.61     5527.19    129.12 o 
  -1   7   1      573.15      577.24     29.52 o 
   0   7   1     1402.02     1490.11     49.78 o 
   1   7   1      315.81      344.99     21.85 o 
   2   7   1    17939.72    17952.91    180.23 o 
   3   7   1       27.85       23.96     14.93 o 
   4   7   1        2.70       -7.24     11.00 o 
   5   7   1      628.94      593.91     33.98 o 
   6   7   1      762.72      917.03     43.77 o 
   7   7   1      622.19      550.43     45.45 o 
   8   7   1     1679.80     1677.71     88.72 o 
   9   7   1      508.65      588.42    104.10 o 
  10   7   1       55.18       46.38     40.87 o 
  11   7   1        6.59       46.54     56.04 o 
  12   7   1        1.00      -33.59     46.16 o 
  13   7   1      245.87       92.01    171.69 o 
 -13   8   1       58.21      -55.56     87.80 o 
 -12   8   1       41.21       10.11     84.19 o 
 -11   8   1       21.99       69.23     50.09 o 
 -10   8   1       51.73       60.37     48.89 o 
  -9   8   1      280.58      381.28     83.67 o 
  -8   8   1      222.85      198.78     34.31 o 
  -7   8   1      205.71      156.37     24.12 o 
  -6   8   1      342.44      280.06     27.28 o 
  -5   8   1       17.84       60.57     17.00 o 
  -4   8   1     3274.77     3176.62    110.02 o 
  -3   8   1      241.08      280.40     40.29 o 
  -2   8   1        4.79        7.94      9.62 o 
  -1   8   1       37.41       47.52     12.80 o 
   0   8   1      509.56      471.16     30.88 o 
   1   8   1     2260.61     2331.47     84.50 o 
   2   8   1       27.53       64.66     16.46 o 
   3   8   1     1794.72     1952.91     60.27 o 
   4   8   1     1904.31     1796.58     83.26 o 
   5   8   1      293.29      292.37     31.96 o 
   6   8   1     1569.82     1450.09     55.71 o 
   7   8   1       47.28       41.99     20.89 o 
   8   8   1       60.14        6.99     27.89 o 
   9   8   1       43.06       29.43     39.59 o 
  10   8   1      199.40      211.55     82.62 o 
  11   8   1        0.53      -11.50     51.72 o 
  12   8   1       52.75       11.69     95.25 o 
  13   8   1        0.67       49.99     67.04 o 
 -13   9   1       30.51      -14.25     73.08 o 
 -12   9   1      558.60      807.88    206.02 o 
 -11   9   1       54.10      108.26     62.25 o 
 -10   9   1       37.25       39.04     59.44 o 
  -9   9   1      458.20      601.73    105.22 o 
  -8   9   1      276.77      350.60     47.81 o 
  -7   9   1     1036.07      878.93     53.70 o 
  -6   9   1     1883.74     1982.45     86.41 o 
  -5   9   1      591.72      691.57     60.14 o 
  -4   9   1      585.38      493.55     52.16 o 
  -3   9   1     6013.60     5885.43    153.33 o 
  -2   9   1      153.14      168.84     16.38 o 
  -1   9   1     1826.51     1829.05     59.57 o 
   0   9   1      778.54      904.74     43.92 o 
   1   9   1     2445.54     2553.99     63.17 o 
   2   9   1      545.50      454.39     33.67 o 
   3   9   1      328.96      276.72     30.18 o 
   4   9   1     3630.29     3653.12     88.06 o 
   5   9   1      200.68      128.43     24.60 o 
   6   9   1     2684.30     2486.17     80.20 o 
   7   9   1      793.69      704.35     79.99 o 
   8   9   1       69.54       14.60     30.59 o 
   9   9   1      164.74      131.42     66.28 o 
  10   9   1      210.95      243.96     83.39 o 
  11   9   1       24.87       43.58     52.19 o 
  12   9   1       40.24      -56.16     56.16 o 
 -13  10   1      217.19      154.95     97.00 o 
 -12  10   1      129.18       79.10     53.90 o 
 -11  10   1      430.63      375.80    100.01 o 
 -10  10   1       64.19       36.68     83.79 o 
  -9  10   1      900.73      831.25    128.19 o 
  -8  10   1      458.44      564.14     74.03 o 
  -7  10   1      727.40      771.21     73.52 o 
  -6  10   1       33.26       62.23     23.74 o 
  -5  10   1      555.51      495.54     71.59 o 
  -4  10   1     3096.61     3464.61    125.42 o 
  -3  10   1        3.23       10.36     15.17 o 
  -2  10   1     2915.06     2628.74     88.20 o 
  -1  10   1     2992.54     2426.97     72.17 o 
   0  10   1     5188.95     5382.53    127.07 o 
   1  10   1      154.63      205.83     23.75 o 
   2  10   1       86.32       58.18     17.16 o 
   3  10   1     2194.86     1884.00     63.48 o 
   4  10   1      205.38      292.60     32.04 o 
   5  10   1     1094.50      999.51     51.81 o 
   6  10   1       26.03       38.75     23.20 o 
   7  10   1       30.77        1.87     24.30 o 
   8  10   1      316.82      246.18     69.14 o 
   9  10   1      565.75      621.03    127.98 o 
  10  10   1      344.57      312.09    156.22 o 
  11  10   1      359.53      408.81    108.17 o 
  12  10   1      542.27      271.92    329.77 o 
 -13  11   1        2.28       35.40     71.13 o 
 -12  11   1       21.23      -37.15     55.44 o 
 -11  11   1       67.10      113.73     71.40 o 
 -10  11   1      181.97      167.57    108.41 o 
  -9  11   1      175.57      178.98     89.02 o 
  -8  11   1      128.73       54.75     31.81 o 
  -7  11   1      208.42      227.49     57.88 o 
  -6  11   1      463.99      421.02     51.87 o 
  -5  11   1      321.63      271.87     48.23 o 
  -4  11   1       53.16       42.48     21.32 o 
  -3  11   1     2933.51     2734.07    113.15 o 
  -2  11   1     1131.40     1071.96     39.08 o 
  -1  11   1     1372.36     1342.63     56.40 o 
   0  11   1      664.11      632.91     41.65 o 
   1  11   1      195.77      184.43     23.67 o 
   2  11   1     4721.17     4177.39     95.11 o 
   3  11   1        8.93        6.21     13.58 o 
   4  11   1        8.32       -3.61     14.57 o 
   5  11   1       12.29        7.95     17.06 o 
   6  11   1       30.98       29.82     22.28 o 
   7  11   1     1299.78     1324.88    116.61 o 
   8  11   1      456.03      618.18    111.43 o 
   9  11   1      891.65      925.35    138.56 o 
  10  11   1        0.28       37.07     50.86 o 
  11  11   1      151.55      159.55     84.44 o 
  12  11   1       29.26      147.40     95.61 o 
 -12  12   1        3.87      -62.95     62.95 o 
 -11  12   1       34.89       13.83     61.05 o 
 -10  12   1      347.53      416.47    102.11 o 
  -9  12   1      281.28      416.63    100.65 o 
  -8  12   1      175.08      201.83     52.53 o 
  -7  12   1      197.99      236.98     42.51 o 
  -6  12   1     1830.30     1907.27    109.31 o 
  -5  12   1       13.82       20.71     32.53 o 
  -4  12   1      338.90      550.83     61.38 o 
  -3  12   1        6.95       -1.77     24.29 o 
  -2  12   1     1496.56     1778.19     52.09 o 
  -1  12   1      177.65      160.37     25.76 o 
   0  12   1      796.47      776.70     46.38 o 
   1  12   1      872.09      908.83     44.96 o 
   2  12   1       79.82       99.46     21.82 o 
   3  12   1      434.87      389.05     38.31 o 
   4  12   1     1317.30     1567.58     81.02 o 
   5  12   1       39.49       -8.60     20.26 o 
   6  12   1      644.87      737.97     64.52 o 
   7  12   1      289.23      292.30     56.35 o 
   8  12   1      166.82       39.73     51.42 o 
   9  12   1       30.69       27.05     74.56 o 
  10  12   1      374.26      238.28    161.58 o 
  11  12   1        5.63       50.45     61.44 o 
  12  12   1       33.61       45.04     79.40 o 
 -12  13   1      307.05      371.24    116.02 o 
 -11  13   1       13.94      -18.75     53.73 o 
 -10  13   1       14.59       43.97     61.04 o 
  -9  13   1       16.79      -24.43     46.75 o 
  -8  13   1       39.13        5.37     36.38 o 
  -7  13   1       92.79       76.63     34.18 o 
  -6  13   1      981.61     1122.51    106.95 o 
  -5  13   1     1719.09     1698.06    103.57 o 
  -4  13   1     1467.95     1295.13     86.92 o 
  -3  13   1      128.86      176.07     50.81 o 
  -2  13   1     1543.58     1584.77     52.37 o 
  -1  13   1      606.86      629.92     45.25 o 
   0  13   1      792.10      711.49     47.47 o 
   1  13   1     1206.15     1008.38     49.11 o 
   2  13   1        3.34        1.78     15.85 o 
   3  13   1      154.73      286.26     44.89 o 
   4  13   1     8264.11     8883.14    303.18 o 
   5  13   1      155.76      135.09     35.74 o 
   6  13   1      375.41      366.72     54.71 o 
   7  13   1      337.70      338.71     66.59 o 
   8  13   1       86.39       69.85     54.63 o 
   9  13   1      149.78      106.22     62.13 o 
  10  13   1      438.17      133.61    233.47 o 
  11  13   1       21.67       51.35     66.84 o 
 -12  14   1      287.61       68.74    142.79 o 
 -11  14   1       11.74       -7.33     61.27 o 
 -10  14   1       53.02       10.72     72.07 o 
  -9  14   1      297.60      355.08     73.43 o 
  -8  14   1      175.37      253.96     59.56 o 
  -7  14   1     1270.04     1241.40     86.93 o 
  -6  14   1       63.51       82.15     33.14 o 
  -5  14   1       33.54       42.72     35.40 o 
  -4  14   1     2525.63     2838.71    134.45 o 
  -3  14   1        5.48        3.87     21.63 o 
  -2  14   1     3723.90     3461.25    201.92 o 
  -1  14   1      546.19      685.09     64.31 o 
   0  14   1       15.52       18.52     17.94 o 
   1  14   1     3033.86     3017.56     77.99 o 
   2  14   1     1816.41     1993.44     74.97 o 
   3  14   1     1311.60     1185.47     80.85 o 
   4  14   1     1282.01     1483.52     85.69 o 
   5  14   1     1544.89     1648.48     92.36 o 
   6  14   1      729.35      846.19     79.65 o 
   7  14   1      923.86     1125.49    103.17 o 
   8  14   1      180.03      169.63     71.55 o 
   9  14   1       82.18       77.45     61.05 o 
  10  14   1       70.81      -51.04     58.65 o 
  11  14   1        8.95       69.88     70.30 o 
 -11  15   1       31.37       30.24     70.55 o 
 -10  15   1      226.61      197.06    194.26 o 
  -9  15   1       42.20       40.46     46.40 o 
  -8  15   1      166.80      256.50     60.33 o 
  -7  15   1      712.56      948.05     94.92 o 
  -6  15   1        4.12       18.19     27.66 o 
  -5  15   1     1615.75     1324.44    100.26 o 
  -4  15   1      105.87       73.59     37.74 o 
  -3  15   1      259.21      320.40     54.18 o 
  -2  15   1        0.40       27.41     22.66 o 
  -1  15   1     5275.03     5131.93    170.79 o 
   0  15   1      481.62      476.14     44.25 o 
   1  15   1     1177.88     1183.32     52.64 o 
   2  15   1        4.31       37.16     22.18 o 
   3  15   1      223.82      206.60     41.82 o 
   4  15   1      495.27      520.73     63.08 o 
   5  15   1      597.56      482.14     62.97 o 
   6  15   1      516.88      458.71     63.64 o 
   7  15   1       21.86       88.73     43.04 o 
   8  15   1       93.52      114.97     69.66 o 
   9  15   1      308.17      228.51     76.46 o 
  10  15   1       24.68       12.65     57.84 o 
  11  15   1      159.26      -18.68    137.87 o 
 -11  16   1        3.21       58.87     76.13 o 
 -10  16   1        1.07       97.15     62.81 o 
  -9  16   1       19.12      -40.63     40.63 o 
  -8  16   1       27.40       95.76     48.58 o 
  -7  16   1        3.87       60.63     34.23 o 
  -6  16   1       35.33       56.77     32.86 o 
  -5  16   1      205.34      402.71     59.93 o 
  -4  16   1       59.58       58.32     34.21 o 
  -3  16   1       11.90       80.13     33.93 o 
  -2  16   1      151.21      138.51     40.66 o 
  -1  16   1      702.64      824.72     98.17 o 
   0  16   1        5.70       39.82     26.02 o 
   1  16   1      747.17      883.78     68.96 o 
   2  16   1       39.81       28.47     25.97 o 
   3  16   1        1.34        1.26     23.36 o 
   4  16   1      194.82      165.72     41.85 o 
   5  16   1      969.98     1132.81     86.46 o 
   6  16   1        4.00        8.62     32.90 o 
   7  16   1       83.78      197.72     56.66 o 
   8  16   1       22.92       -3.35     58.50 o 
   9  16   1       20.87       18.37     58.99 o 
  10  16   1      140.58       71.14     69.48 o 
 -10  17   1       23.24       44.68     84.88 o 
  -9  17   1      198.58      123.68     98.96 o 
  -8  17   1       99.58      180.65     58.42 o 
  -7  17   1       44.66       62.03     40.55 o 
  -6  17   1      387.49      449.76     66.99 o 
  -5  17   1      516.72      502.76     66.98 o 
  -4  17   1        0.29        1.72     31.64 o 
  -3  17   1     2915.56     3235.20    153.51 o 
  -2  17   1      122.22      177.44     46.09 o 
  -1  17   1       37.68       70.11     33.46 o 
   0  17   1      322.68      384.83     87.04 o 
   1  17   1       69.13       90.96     30.18 o 
   2  17   1      193.14      169.69     39.24 o 
   3  17   1     2355.86     2728.43    153.15 o 
   4  17   1       17.66       95.49     39.39 o 
   5  17   1        3.63       21.05     33.58 o 
   6  17   1      103.41      124.65     45.79 o 
   7  17   1      185.72      185.14     72.89 o 
   8  17   1       22.44        2.46     78.00 o 
   9  17   1        5.12       23.30     60.57 o 
  10  17   1       62.89       27.80     75.49 o 
 -10  18   1        9.90       20.85     77.43 o 
  -9  18   1        1.45      -16.80     61.40 o 
  -8  18   1       13.65       17.27     50.43 o 
  -7  18   1      131.52      182.32     50.00 o 
  -6  18   1      490.19      538.98     74.56 o 
  -5  18   1      210.43      237.50     51.20 o 
  -4  18   1      917.28     1248.22    105.21 o 
  -3  18   1      456.03      358.14     68.23 o 
  -2  18   1       80.38      105.29     37.70 o 
  -1  18   1      690.61      511.18    102.62 o 
   0  18   1     2269.96     2022.73    326.38 o 
   1  18   1      791.84      798.49    123.97 o 
   2  18   1      201.32      200.74     45.35 o 
   3  18   1      638.23      602.70     72.77 o 
   4  18   1        1.82       26.44     33.68 o 
   5  18   1      403.36      573.32     74.90 o 
   6  18   1       11.77      -12.57     35.44 o 
   7  18   1       92.99      108.66     55.64 o 
   8  18   1       78.17      124.93     78.05 o 
   9  18   1      236.17       65.49    221.40 o 
  -9  19   1      113.10      275.07    112.38 o 
  -8  19   1      150.72      263.00     82.20 o 
  -7  19   1       96.97      164.83     56.04 o 
  -6  19   1      140.18       97.33     42.73 o 
  -5  19   1      205.76      301.57     59.10 o 
  -4  19   1        0.59       35.98     38.24 o 
  -3  19   1       59.33      102.59     45.95 o 
  -2  19   1       16.09       26.59     50.14 o 
  -1  19   1     1582.69     1682.92    159.95 o 
   0  19   1      805.59      840.20    135.81 o 
   1  19   1      293.24      295.11     86.49 o 
   2  19   1     1618.34     1587.66    156.01 o 
   3  19   1      466.61      353.78     69.28 o 
   4  19   1      235.31      214.09     53.50 o 
   5  19   1       59.89       31.81     39.14 o 
   6  19   1      508.60      554.00     80.66 o 
   7  19   1        7.61       -4.39     50.84 o 
   8  19   1      303.06      572.92    129.03 o 
   9  19   1       62.00       51.73     90.90 o 
  -9  20   1      183.68      234.74    110.95 o 
  -8  20   1        1.48       41.29     58.04 o 
  -7  20   1      100.03       89.94     51.28 o 
  -6  20   1       59.05       87.77     48.46 o 
  -5  20   1      198.25      176.04     53.79 o 
  -4  20   1      204.68      144.96     49.44 o 
  -3  20   1        8.90       60.08     52.78 o 
  -2  20   1        3.63      -44.93     50.20 o 
  -1  20   1      138.46      113.48     62.93 o 
   0  20   1       67.18       61.32     56.38 o 
   1  20   1      403.78      472.88    105.22 o 
   2  20   1      208.05      229.61     81.08 o 
   3  20   1       66.30       13.11     48.90 o 
   4  20   1       10.49       -4.90     42.88 o 
   5  20   1       59.79       31.93     41.87 o 
   6  20   1       19.00       -1.34     45.37 o 
   7  20   1      102.23      189.41     73.83 o 
   8  20   1       47.48      102.71     93.82 o 
  -8  21   1       35.93      109.75     72.82 o 
  -7  21   1       11.12       47.10     50.12 o 
  -6  21   1        7.30       19.56     44.02 o 
  -5  21   1        8.74      -11.48     40.66 o 
  -4  21   1      166.09      169.60     75.61 o 
  -3  21   1      363.07      322.00     98.59 o 
  -2  21   1        1.82       27.46     52.64 o 
  -1  21   1      203.00      180.99     78.86 o 
   0  21   1       90.34       98.67     70.96 o 
   1  21   1      223.78      439.99    107.56 o 
   2  21   1       27.28       -0.74     49.16 o 
   3  21   1       87.27       94.87     65.32 o 
   4  21   1      435.06      425.00    118.00 o 
   5  21   1      124.99      203.53     66.66 o 
   6  21   1       16.70      -33.14     50.33 o 
   7  21   1      202.13       82.43     62.06 o 
  -7  22   1      148.16      135.84     77.27 o 
  -6  22   1      698.27      903.93    125.04 o 
  -5  22   1        0.39       31.96     53.25 o 
  -4  22   1       91.48       36.67     49.19 o 
  -3  22   1       34.53      -36.39     46.18 o 
  -2  22   1       86.58       48.39     60.86 o 
  -1  22   1       78.04      129.57     71.62 o 
   0  22   1     1038.72     1440.45    177.33 o 
   1  22   1       30.63      -33.83     49.02 o 
   2  22   1       89.47        0.47     50.05 o 
   3  22   1        7.04      -44.96     44.96 o 
   4  22   1        0.59       23.49     53.40 o 
   5  22   1      356.11      381.64    106.89 o 
   6  22   1       63.28       90.03    112.07 o 
  -6  23   1        4.48        8.82     80.92 o 
  -5  23   1       87.94       36.09    134.38 o 
  -4  23   1       24.69      -52.52     52.52 o 
  -3  23   1       77.99       77.43    101.09 o 
  -2  23   1      255.75      203.55    141.66 o 
  -1  23   1      400.88      583.53    135.67 o 
   0  23   1       61.17      107.78     76.89 o 
   1  23   1      124.38       68.17     55.54 o 
   2  23   1      454.88       86.32    273.96 o 
   3  23   1      121.70       26.38     58.92 o 
   4  23   1       37.73      -11.48     59.18 o 
   5  23   1       10.63       -2.37     73.99 o 
  -4  24   1      191.40       78.37    156.04 o 
  -3  24   1        1.87        4.53     62.63 o 
  -2  24   1        8.42      -31.27     55.61 o 
  -1  24   1       12.59       33.38     69.45 o 
   0  24   1      368.64      343.91    237.53 o 
   1  24   1       44.35      -18.03     68.02 o 
   2  24   1       24.06      -16.92     69.41 o 
   3  24   1       22.67        9.32     65.88 o 
   4  24   1       15.06        3.86     67.33 o 
  -2  25   1        0.05       -4.74     60.38 o 
  -1  25   1       68.55       92.25     93.05 o 
   0  25   1       28.57       39.87     77.06 o 
   1  25   1       47.71       13.73     66.22 o 
 -14   0   2      104.48      113.45     74.97 o 
 -13   0   2        4.47      -23.85     52.81 o 
 -12   0   2      841.98     1151.67    131.48 o 
 -11   0   2     1040.96     1041.82    111.72 o 
 -10   0   2     1430.17     1604.55    127.43 o 
  -9   0   2     2406.44     2480.57    269.21 o 
  -8   0   2     1860.78     1915.08    130.96 o 
  -7   0   2     1846.73     1664.62    103.26 o 
  -6   0   2      331.49      258.42     46.80 o 
  -5   0   2      629.12      662.13     57.14 o 
  -4   0   2    16625.83    17823.61    383.46 o 
  -3   0   2    14503.57    15993.64    322.89 o 
  -2   0   2    12944.70    12209.25    246.29 o 
  -1   0   2     5910.13     6339.19    157.92 o 
   0   0   2    59758.23    62340.59    815.90 o 
   1   0   2     8355.96     9937.36    174.06 o 
   2   0   2    10521.13    10658.72    223.84 o 
   3   0   2    11817.27    12005.66    239.26 o 
   4   0   2     2082.76     2302.44    110.97 o 
   5   0   2      903.35      724.61    135.95 o 
   6   0   2      712.46      708.00     77.39 o 
   7   0   2       28.34       19.34     38.35 o 
   8   0   2     3195.52     3181.76    207.68 o 
   9   0   2       90.70       35.72     40.17 o 
  10   0   2     3399.93     3685.26    216.09 o 
  11   0   2        3.00       18.30     55.79 o 
  12   0   2        2.64      -46.85     46.85 o 
  13   0   2        4.75      -24.16     66.35 o 
 -14   1   2      232.95      271.82     72.56 o 
 -13   1   2        0.07       39.46     40.93 o 
 -12   1   2      208.41      263.70     54.73 o 
 -11   1   2      117.23      120.89     36.36 o 
 -10   1   2      295.94      304.32     48.88 o 
  -9   1   2      432.93      393.41     51.88 o 
  -8   1   2     1843.98     1956.89     73.31 o 
  -7   1   2     1182.48     1123.36     50.87 o 
  -6   1   2     3091.24     3097.43     77.40 o 
  -5   1   2     2235.13     2221.81     79.48 o 
  -4   1   2     7951.49     7842.65    167.33 o 
  -3   1   2    11670.85    11888.55    189.17 o 
  -2   1   2     9442.28     9192.10    145.21 o 
  -1   1   2        2.35       38.57     10.04 o 
   0   1   2    12739.19    13235.86    129.40 o 
   1   1   2     5226.11     5608.79     75.14 o 
   2   1   2     4470.18     4483.87     58.72 o 
   3   1   2     1106.43      969.18     46.85 o 
   4   1   2      909.97      951.09     51.60 o 
   5   1   2     2232.32     2273.27     85.07 o 
   6   1   2      311.56      373.52     47.02 o 
   7   1   2      580.53      504.62     57.33 o 
   8   1   2     1725.35     1773.53     94.54 o 
   9   1   2      234.81      281.59     50.16 o 
  10   1   2      384.63      405.88     62.85 o 
  11   1   2      767.81      864.64     95.93 o 
  12   1   2       56.24       42.16     42.62 o 
  13   1   2        8.63       31.31     52.64 o 
 -14   2   2       34.88      -23.96     45.03 o 
 -13   2   2       58.78      -20.45     39.13 o 
 -12   2   2       47.96       16.97     34.52 o 
 -11   2   2      107.15      133.94     40.13 o 
 -10   2   2       13.02       24.70     26.81 o 
  -9   2   2       59.82      118.66     31.55 o 
  -8   2   2      761.68      707.74     44.89 o 
  -7   2   2     1762.85     1731.15     62.51 o 
  -6   2   2        9.81       -4.06     10.21 o 
  -5   2   2      220.30      418.28     33.07 o 
  -4   2   2     4032.45     4271.30    104.26 o 
  -3   2   2    14541.92    13805.68    170.65 o 
  -2   2   2    12020.00    12966.51    124.20 o 
  -1   2   2    15090.52    16421.72    172.87 o 
   0   2   2     3068.54     2738.75     48.08 o 
   1   2   2     7324.26     6947.52     84.00 o 
   2   2   2     5182.16     5652.79    111.47 o 
   3   2   2      644.54      686.37     24.91 o 
   4   2   2      169.11      143.42     19.04 o 
   5   2   2      816.11      768.48     35.10 o 
   6   2   2       75.95       86.69     28.31 o 
   7   2   2        9.03       -6.29     22.88 o 
   8   2   2      129.26      119.65     34.78 o 
   9   2   2       94.21      110.19     36.35 o 
  10   2   2        0.15      -20.58     27.06 o 
  11   2   2        1.49        5.75     36.40 o 
  12   2   2      178.29      193.05     57.13 o 
  13   2   2       11.99       68.16     47.73 o 
 -14   3   2       17.95      -57.62     57.62 o 
 -13   3   2       43.34       67.42     52.88 o 
 -12   3   2       10.75      -16.62     36.53 o 
 -11   3   2        0.07        1.24     28.55 o 
 -10   3   2      731.78      739.49     70.75 o 
  -9   3   2       62.14       50.74     24.93 o 
  -8   3   2       41.76       21.63     16.18 o 
  -7   3   2      908.87      727.04     43.75 o 
  -6   3   2     1171.64      984.93     49.38 o 
  -5   3   2    13067.07    14336.55    189.65 o 
  -4   3   2      313.12      329.93     29.67 o 
  -3   3   2      169.06      176.77     19.92 o 
  -2   3   2      882.07     1034.04     33.61 o 
  -1   3   2     5811.84     5560.65     91.66 o 
   0   3   2    13151.91    14809.83    146.06 o 
   1   3   2    22838.17    23915.49    188.45 o 
   2   3   2     5409.60     5223.95     93.85 o 
   3   3   2    13097.64    12893.24    125.68 o 
   4   3   2      908.89      929.43     32.37 o 
   5   3   2      753.93      778.17     38.78 o 
   6   3   2     1872.84     1767.73     82.34 o 
   7   3   2       26.86       11.82     21.99 o 
   8   3   2      146.58      210.56     43.76 o 
   9   3   2     1743.80     1831.73    115.98 o 
  10   3   2        2.50      -19.19     27.09 o 
  11   3   2      198.11      221.19     53.93 o 
  12   3   2       96.92       81.52     45.06 o 
  13   3   2       13.89       36.05     50.36 o 
 -14   4   2        2.53        6.69     69.34 o 
 -13   4   2        4.73      -50.58     50.58 o 
 -12   4   2        6.76       36.60     40.63 o 
 -11   4   2      284.33      323.39     54.38 o 
 -10   4   2       93.90      102.49     33.45 o 
  -9   4   2     1856.40     2052.66     93.88 o 
  -8   4   2     2605.04     2450.82    109.43 o 
  -7   4   2      678.30      665.50     41.05 o 
  -6   4   2      892.97      867.88     46.41 o 
  -5   4   2     1729.43     1587.48     64.38 o 
  -4   4   2     2527.90     2371.05     53.06 o 
  -3   4   2      372.76      416.00     28.04 o 
  -2   4   2     2193.86     2267.42     49.33 o 
  -1   4   2     3690.00     3744.02     55.21 o 
   0   4   2    13881.72    15485.90    140.82 o 
   1   4   2    83392.57    86060.98    505.57 o 
   2   4   2      266.83      283.78     24.13 o 
   3   4   2     2246.12     1988.86     48.91 o 
   4   4   2      138.30      155.01     18.95 o 
   5   4   2     2009.96     2261.31     61.11 o 
   6   4   2     1197.78     1252.89     54.09 o 
   7   4   2     7438.30     8105.99    187.42 o 
   8   4   2     1760.51     1730.62    114.81 o 
   9   4   2      251.71      300.73     50.01 o 
  10   4   2      827.85      962.75     93.76 o 
  11   4   2       50.85       14.33     34.91 o 
  12   4   2       93.58       35.88     43.11 o 
  13   4   2       16.59       55.08     53.84 o 
 -14   5   2      123.94       -7.17     59.24 o 
 -13   5   2        6.77       41.87     58.26 o 
 -12   5   2       44.67      157.52     97.17 o 
 -11   5   2        0.14      -13.92     36.48 o 
 -10   5   2      435.45      616.85     63.47 o 
  -9   5   2      818.03      929.30     89.17 o 
  -8   5   2     2104.23     2262.54     78.13 o 
  -7   5   2      494.64      524.00     39.59 o 
  -6   5   2     1129.35     1090.10     45.51 o 
  -5   5   2     1928.37     1845.47     52.98 o 
  -4   5   2     1000.40     1082.50     37.99 o 
  -3   5   2      315.49      346.74     16.09 o 
  -2   5   2      686.64      772.43     28.15 o 
  -1   5   2     3354.93     2851.60     53.22 o 
   0   5   2     2662.63     2949.30     52.18 o 
   1   5   2     3783.88     3885.39     78.17 o 
   2   5   2     3632.08     3732.42     73.62 o 
   3   5   2       20.97       17.88     11.13 o 
   4   5   2    10730.37    11232.97    133.43 o 
   5   5   2      275.98      207.78     23.59 o 
   6   5   2     1438.22     1458.67     49.63 o 
   7   5   2      518.22      558.53     61.00 o 
   8   5   2       41.15       53.90     28.40 o 
   9   5   2      417.81      503.13     65.94 o 
  10   5   2       55.00       44.07     35.32 o 
  11   5   2       94.61       86.62     51.82 o 
  12   5   2      118.58       18.01     42.40 o 
  13   5   2       35.45        4.99     52.34 o 
 -14   6   2        7.24      -49.17     56.26 o 
 -13   6   2       32.59       21.08     59.26 o 
 -12   6   2       82.20       71.34     67.54 o 
 -11   6   2      137.74      253.35     80.25 o 
 -10   6   2        5.74        8.65     31.23 o 
  -9   6   2      729.99      714.04     51.88 o 
  -8   6   2      382.64      290.06     34.52 o 
  -7   6   2     1075.87     1035.31     72.71 o 
  -6   6   2     1340.01     1277.75     49.05 o 
  -5   6   2     7849.54     7543.90    106.44 o 
  -4   6   2       11.52        4.49      9.75 o 
  -3   6   2        0.78       -3.22     11.41 o 
  -2   6   2       24.33       19.26      7.28 o 
  -1   6   2     3297.88     3437.83     58.46 o 
   0   6   2     2354.37     2467.53     84.99 o 
   1   6   2      197.24      176.49     20.68 o 
   2   6   2       63.26       49.75     16.41 o 
   3   6   2    11436.43    12188.75    153.61 o 
   4   6   2     1207.36     1063.03     46.35 o 
   5   6   2     1094.89      918.32     41.22 o 
   6   6   2      181.24      151.47     22.87 o 
   7   6   2      776.04      647.38     65.52 o 
   8   6   2        0.00       29.60     28.07 o 
   9   6   2        5.79      -15.96     27.56 o 
  10   6   2       30.36        1.66     34.15 o 
  11   6   2       12.82        2.75     41.67 o 
  12   6   2      103.12      119.77     57.96 o 
  13   6   2      120.58       72.48     94.99 o 
 -14   7   2       19.45       15.87     67.54 o 
 -13   7   2       81.94       -8.64     61.14 o 
 -12   7   2        0.48        8.12     48.99 o 
 -11   7   2        9.49        9.09     51.07 o 
 -10   7   2     1147.79     1228.01    141.66 o 
  -9   7   2      408.78      530.43     57.99 o 
  -8   7   2        1.33      -16.26     16.26 o 
  -7   7   2     2397.50     2157.73     64.55 o 
  -6   7   2       70.87       99.12     19.38 o 
  -5   7   2      532.36      505.96     27.56 o 
  -4   7   2      298.54      311.90     41.69 o 
  -3   7   2      370.39      464.80     40.44 o 
  -2   7   2     1726.91     1643.47     43.64 o 
  -1   7   2     4797.32     4280.30     69.69 o 
   0   7   2      105.72      193.89     19.28 o 
   1   7   2     8894.48     9369.14    125.83 o 
   2   7   2     5306.08     5433.04     98.50 o 
   3   7   2     5870.38     5508.71    103.71 o 
   4   7   2      182.17      216.31     26.83 o 
   5   7   2      131.12       72.41     19.60 o 
   6   7   2     2003.09     2061.75     64.40 o 
   7   7   2      409.20      312.87     49.06 o 
   8   7   2      494.38      608.83     68.70 o 
   9   7   2     1848.53     1843.59    104.10 o 
  10   7   2      229.88      218.47     68.34 o 
  11   7   2      126.51      121.41     84.73 o 
  12   7   2       76.44       79.66    111.38 o 
 -14   8   2      122.64        3.55    135.26 o 
 -13   8   2      190.18       90.29     62.48 o 
 -12   8   2       97.08       86.81     68.29 o 
 -11   8   2       45.62       45.84     49.78 o 
 -10   8   2       74.85      100.79     56.74 o 
  -9   8   2      691.41      920.01     83.65 o 
  -8   8   2     5592.98     5752.13    153.25 o 
  -7   8   2     2443.23     2207.03    102.30 o 
  -6   8   2      528.98      568.17     33.85 o 
  -5   8   2      146.55       60.52     23.21 o 
  -4   8   2     6716.65     6102.74    156.23 o 
  -3   8   2      758.21      727.56     53.57 o 
  -2   8   2     4835.10     4846.09    126.15 o 
  -1   8   2     1684.32     1985.19     50.06 o 
   0   8   2     2566.98     2519.34     56.11 o 
   1   8   2    10782.70    10036.75    136.02 o 
   2   8   2     1328.16     1275.91     50.90 o 
   3   8   2      230.70      178.82     25.18 o 
   4   8   2      405.94      461.90     38.60 o 
   5   8   2      193.34      282.88     33.46 o 
   6   8   2       47.17       88.13     22.45 o 
   7   8   2     1150.29     1125.49     74.17 o 
   8   8   2      271.32      307.03     51.48 o 
   9   8   2      104.62      162.16     51.98 o 
  10   8   2        3.19       16.13     36.45 o 
  11   8   2       86.13       -2.23     88.67 o 
  12   8   2      300.51      180.41    230.16 o 
 -13   9   2       40.67       35.26     59.14 o 
 -12   9   2      508.35      135.68    351.26 o 
 -11   9   2       43.47       36.83     47.74 o 
 -10   9   2      396.60      450.45     95.56 o 
  -9   9   2      444.22      421.52     65.58 o 
  -8   9   2      695.04      658.82     60.03 o 
  -7   9   2     1156.77     1067.38     76.87 o 
  -6   9   2     1676.15     1589.09     88.50 o 
  -5   9   2     1544.01     1559.79     83.84 o 
  -4   9   2     1326.86     1314.90     86.58 o 
  -3   9   2      189.27      148.53     31.42 o 
  -2   9   2     5837.14     5934.70    128.32 o 
  -1   9   2     3369.45     2833.84     63.54 o 
   0   9   2     1062.94      931.31     39.81 o 
   1   9   2     1968.18     2123.23     63.48 o 
   2   9   2      286.69      403.89     34.84 o 
   3   9   2       20.60       13.31     13.86 o 
   4   9   2      371.24      361.29     36.64 o 
   5   9   2      304.74      317.96     35.77 o 
   6   9   2      570.73      604.28     46.26 o 
   7   9   2       57.71       54.49     25.15 o 
   8   9   2      274.37      285.90    117.87 o 
   9   9   2      345.89      395.45     96.66 o 
  10   9   2       10.08       -3.94     54.73 o 
  11   9   2       40.52       70.46     66.84 o 
  12   9   2        0.07      -19.69     62.44 o 
 -13  10   2        7.87      -29.81     53.60 o 
 -12  10   2      169.12      140.52     72.20 o 
 -11  10   2       94.16      107.16     65.89 o 
 -10  10   2     1292.48     1407.84    143.05 o 
  -9  10   2      157.64      153.64     40.47 o 
  -8  10   2      526.54      542.05     62.98 o 
  -7  10   2     1354.63     1381.76    134.26 o 
  -6  10   2       66.05       79.63     28.54 o 
  -5  10   2      440.37      563.50     58.39 o 
  -4  10   2     6456.50     6358.72    194.92 o 
  -3  10   2        2.46        4.70     14.78 o 
  -2  10   2     1510.51     1539.43     53.82 o 
  -1  10   2     1666.14     1552.28     50.15 o 
   0  10   2       15.43       11.96     10.94 o 
   1  10   2       43.44       13.94     15.77 o 
   2  10   2       34.33       20.51     13.85 o 
   3  10   2      136.81      131.83     24.10 o 
   4  10   2      614.09      609.28     46.79 o 
   5  10   2       71.41       54.52     21.39 o 
   6  10   2     2354.34     2507.74     90.74 o 
   7  10   2       27.75        7.12     26.78 o 
   8  10   2      160.53      117.74     62.19 o 
   9  10   2        0.34        9.80     51.58 o 
  10  10   2       70.42      115.67     73.16 o 
  11  10   2       21.25       76.73     73.14 o 
  12  10   2      156.33      219.23     99.57 o 
 -13  11   2        0.77      -56.17     56.17 o 
 -12  11   2      146.61       66.19     90.90 o 
 -11  11   2       13.91       16.34     59.75 o 
 -10  11   2        6.98      -21.03     51.71 o 
  -9  11   2      438.88      466.38     75.89 o 
  -8  11   2     1562.37     1761.96     94.59 o 
  -7  11   2      109.07      119.19     35.82 o 
  -6  11   2       23.43       -1.56     20.73 o 
  -5  11   2       31.84       91.38     34.95 o 
  -4  11   2     2416.82     2195.11    105.59 o 
  -3  11   2     2125.97     2116.51    100.12 o 
  -2  11   2       15.59        9.37      9.83 o 
  -1  11   2      526.41      510.20     43.51 o 
   0  11   2     4591.07     4377.69     85.08 o 
   1  11   2      456.77      631.51     40.68 o 
   2  11   2     3945.49     4136.10     98.84 o 
   3  11   2      882.90     1142.85     55.58 o 
   4  11   2      161.74      174.62     28.54 o 
   5  11   2       11.17        0.98     19.00 o 
   6  11   2      211.73      293.35     52.35 o 
   7  11   2      489.64      632.93    105.61 o 
   8  11   2     1078.13     1262.43    136.64 o 
   9  11   2      232.56      187.54     73.48 o 
  10  11   2        9.30        6.62     46.85 o 
  11  11   2      125.81      174.69     88.55 o 
  12  11   2      208.19      257.21    105.46 o 
 -13  12   2        6.37       22.25     67.44 o 
 -12  12   2        3.86       -8.41     64.49 o 
 -11  12   2      147.12      173.62     84.24 o 
 -10  12   2        6.01      -21.14     52.90 o 
  -9  12   2      584.99      495.12     80.19 o 
  -8  12   2     1007.73      918.45     78.67 o 
  -7  12   2       85.85       99.18     37.23 o 
  -6  12   2     1471.24     1820.85    106.99 o 
  -5  12   2       30.05       53.69     26.93 o 
  -4  12   2     1181.03      879.88    113.82 o 
  -3  12   2      803.06      726.64     67.24 o 
  -2  12   2     1969.36     2111.96     69.16 o 
  -1  12   2      801.38      845.95     41.51 o 
   0  12   2     1924.76     1600.21     53.86 o 
   1  12   2     1973.63     2101.34     87.84 o 
   2  12   2       14.28       14.81     15.81 o 
   3  12   2     1099.06     1209.68     81.98 o 
   4  12   2     1071.50     1173.85     61.26 o 
   5  12   2      977.47     1000.83     71.00 o 
   6  12   2      216.63      287.23     46.72 o 
   7  12   2      500.17      439.88     66.65 o 
   8  12   2     1256.42     1471.91    152.21 o 
   9  12   2       31.73       84.25     58.38 o 
  10  12   2      591.74      151.72    247.98 o 
  11  12   2        7.83      -12.29     60.64 o 
 -12  13   2       72.37       73.52     78.76 o 
 -11  13   2        4.03       54.21     55.49 o 
 -10  13   2       45.63       60.66     62.22 o 
  -9  13   2      330.47      249.14     67.51 o 
  -8  13   2        7.83       27.19     30.76 o 
  -7  13   2      171.65      157.14     38.72 o 
  -6  13   2      472.54      562.61     75.25 o 
  -5  13   2     1388.99     1415.47     96.56 o 
  -4  13   2      877.06      851.47     84.55 o 
  -3  13   2     1344.86     1250.27     95.50 o 
  -2  13   2      243.78      199.72     29.63 o 
  -1  13   2     2467.01     2549.45     78.87 o 
   0  13   2      131.21      138.72     23.05 o 
   1  13   2     1078.46     1057.88     53.95 o 
   2  13   2     1031.61     1064.49     56.21 o 
   3  13   2     1561.50     1451.86     66.82 o 
   4  13   2      500.08      545.83     61.04 o 
   5  13   2      746.46      779.20     68.57 o 
   6  13   2      429.98      548.47     63.85 o 
   7  13   2      978.24     1312.27    103.90 o 
   8  13   2       32.16       13.25     51.77 o 
   9  13   2      197.68      107.97     69.94 o 
  10  13   2       18.03       36.08     53.28 o 
  11  13   2       49.52      -57.30     59.86 o 
 -12  14   2       28.23       40.72     74.99 o 
 -11  14   2        3.94        5.49     55.30 o 
 -10  14   2       35.20       -1.89     57.71 o 
  -9  14   2       60.48       58.73     40.19 o 
  -8  14   2       13.46        7.60     31.77 o 
  -7  14   2        3.60        7.28     28.21 o 
  -6  14   2       23.46       30.47     32.12 o 
  -5  14   2      975.65     1182.80     92.72 o 
  -4  14   2     2508.80     2675.52    164.18 o 
  -3  14   2      512.53      606.35     74.29 o 
  -2  14   2      175.49      198.26     43.39 o 
  -1  14   2      579.79      658.89     42.78 o 
   0  14   2      367.61      357.77     34.76 o 
   1  14   2     2901.55     2807.06     88.94 o 
   2  14   2      875.93      877.23     55.77 o 
   3  14   2        7.75       18.41     21.71 o 
   4  14   2        0.01      -21.06     23.47 o 
   5  14   2        8.05       37.49     29.46 o 
   6  14   2      485.89      526.79     66.70 o 
   7  14   2      176.73      250.28     71.98 o 
   8  14   2       68.31      -34.80     47.71 o 
   9  14   2        5.58       84.77     65.79 o 
  10  14   2        4.48       15.71     63.62 o 
  11  14   2       52.87      -39.66     66.10 o 
 -11  15   2       82.61       16.25     63.66 o 
 -10  15   2       25.87       18.87     55.17 o 
  -9  15   2       52.18       94.22     50.85 o 
  -8  15   2      557.51      611.30     77.56 o 
  -7  15   2     2082.58     2410.01    123.02 o 
  -6  15   2        1.98      -36.46     36.46 o 
  -5  15   2       45.64       43.37     32.39 o 
  -4  15   2      108.06      115.93     40.67 o 
  -3  15   2      113.95      116.23     36.33 o 
  -2  15   2      108.69      121.58     36.06 o 
  -1  15   2       62.44       34.20     33.45 o 
   0  15   2     1402.54     1284.53     64.83 o 
   1  15   2      223.48      233.65     34.43 o 
   2  15   2     2472.92     2937.41    113.66 o 
   3  15   2        3.06       -4.19     21.21 o 
   4  15   2       78.64       22.01     27.85 o 
   5  15   2       50.95       41.71     38.32 o 
   6  15   2      151.53      148.39     43.32 o 
   7  15   2      162.93      232.02     57.79 o 
   8  15   2       81.79       88.06     69.50 o 
   9  15   2       55.51        8.56     55.17 o 
  10  15   2       44.14      139.43     75.80 o 
 -11  16   2      357.25      125.51    139.48 o 
 -10  16   2      294.57       79.25    275.18 o 
  -9  16   2       80.81       52.09     48.63 o 
  -8  16   2      536.23      505.54     74.52 o 
  -7  16   2        8.06       33.47     35.50 o 
  -6  16   2     2285.36     2349.86    187.76 o 
  -5  16   2        8.61      -17.23     29.81 o 
  -4  16   2       43.16       30.81     31.30 o 
  -3  16   2      201.26      176.12     55.73 o 
  -2  16   2      109.17      135.37     40.10 o 
  -1  16   2      970.20     1098.13     86.69 o 
   0  16   2      241.22      296.68     45.65 o 
   1  16   2      358.77      363.33     49.47 o 
   2  16   2       24.57        2.12     22.84 o 
   3  16   2      208.56      276.17     50.77 o 
   4  16   2      158.74      171.55     45.12 o 
   5  16   2     1294.40     1297.55    108.66 o 
   6  16   2       11.22       -6.59     31.97 o 
   7  16   2        3.23       21.80     40.37 o 
   8  16   2      201.37      213.49     85.88 o 
   9  16   2      138.01      104.76    146.50 o 
  10  16   2      196.55       71.68    142.23 o 
 -11  17   2      279.84       35.39    246.24 o 
 -10  17   2        7.89       63.96     71.37 o 
  -9  17   2      195.76      130.80     57.17 o 
  -8  17   2      215.21      171.57     53.21 o 
  -7  17   2        1.26       -0.79     34.43 o 
  -6  17   2      519.23      707.29     93.14 o 
  -5  17   2      653.45      824.05    135.87 o 
  -4  17   2      534.65      412.35     87.52 o 
  -3  17   2      848.01     1068.91    107.78 o 
  -2  17   2       12.36       16.28     26.18 o 
  -1  17   2        1.95       18.01     27.79 o 
   0  17   2      632.37      661.53     73.99 o 
   1  17   2      553.55      555.33    117.26 o 
   2  17   2      440.50      526.63     63.66 o 
   3  17   2       19.94       11.60     28.04 o 
   4  17   2      165.40      213.19     60.69 o 
   5  17   2      251.11      341.39     60.87 o 
   6  17   2      393.58      404.57     78.26 o 
   7  17   2      298.38      435.46     82.41 o 
   8  17   2       52.97      -48.24     48.24 o 
   9  17   2        8.67      -36.37     65.29 o 
 -10  18   2        2.23      -79.02     79.31 o 
  -9  18   2       55.03      -16.91     52.95 o 
  -8  18   2      298.44      473.00     89.96 o 
  -7  18   2        2.72       28.60     37.00 o 
  -6  18   2        0.46      -35.84     36.03 o 
  -5  18   2      407.63      658.81     91.50 o 
  -4  18   2      127.78       81.83     41.18 o 
  -3  18   2       14.19       51.84     37.95 o 
  -2  18   2      479.12      328.21     60.67 o 
  -1  18   2     1195.38     1067.22    131.35 o 
   0  18   2       20.84      -36.17     36.17 o 
   1  18   2      204.88      252.84    109.11 o 
   2  18   2        7.03      -27.80     27.80 o 
   3  18   2      377.53      496.65     67.48 o 
   4  18   2       53.05      109.69     42.49 o 
   5  18   2     1133.34     1427.07    103.94 o 
   6  18   2       33.83       12.55     45.17 o 
   7  18   2       27.92       80.30     54.12 o 
   8  18   2      211.34      217.70     89.90 o 
   9  18   2       50.99      -71.49    131.68 o 
  -9  19   2       19.38       -6.35     56.88 o 
  -8  19   2        2.33       45.56     52.20 o 
  -7  19   2      240.35      311.56     67.75 o 
  -6  19   2        7.12      -12.30     34.21 o 
  -5  19   2      221.80      191.43     67.39 o 
  -4  19   2       17.68       -5.44     41.09 o 
  -3  19   2      341.53      328.99     66.72 o 
  -2  19   2       79.79      172.16     63.14 o 
  -1  19   2      713.57      644.06    119.22 o 
   0  19   2      487.79      423.90     95.12 o 
   1  19   2      372.94      394.02     91.83 o 
   2  19   2       89.26       51.14     57.82 o 
   3  19   2      444.41      509.68     81.20 o 
   4  19   2       71.65       86.46     41.37 o 
   5  19   2      196.04      113.22     51.44 o 
   6  19   2       17.06      103.65     49.95 o 
   7  19   2       23.36        3.73     54.41 o 
   8  19   2        7.44      -43.70     72.81 o 
  -9  20   2       10.32      -21.52     62.73 o 
  -8  20   2       27.72        5.14     49.88 o 
  -7  20   2      101.73      162.62     56.09 o 
  -6  20   2       31.73       14.64     42.70 o 
  -5  20   2      108.32      109.13     50.29 o 
  -4  20   2     1324.51     1291.67    119.92 o 
  -3  20   2       75.98      175.97     70.16 o 
  -2  20   2      200.35      173.42     78.65 o 
  -1  20   2      251.18      175.95     72.85 o 
   0  20   2       31.79       -1.02     45.79 o 
   1  20   2     1354.52     1322.21    154.56 o 
   2  20   2      246.52      243.62     77.16 o 
   3  20   2      654.71      614.48    130.64 o 
   4  20   2       14.24      -38.46     38.46 o 
   5  20   2      374.46      397.07     79.88 o 
   6  20   2      527.97      587.91     99.30 o 
   7  20   2       61.09       37.44     92.04 o 
  -8  21   2        1.84      -61.90     61.90 o 
  -7  21   2      109.94      223.97     63.71 o 
  -6  21   2       54.76       33.64     44.23 o 
  -5  21   2      448.52      216.57    107.70 o 
  -4  21   2       57.68       69.17     65.31 o 
  -3  21   2      299.57      300.84     90.66 o 
  -2  21   2      758.52      777.10    142.15 o 
  -1  21   2        6.33       93.91     68.61 o 
   0  21   2      147.88      150.31     72.63 o 
   1  21   2        2.13      -35.31     55.01 o 
   2  21   2        2.13       30.69     56.34 o 
   3  21   2      202.33      275.34     91.72 o 
   4  21   2     1040.14      985.54    149.14 o 
   5  21   2      129.12       41.03    144.01 o 
   6  21   2      183.82      336.32     95.95 o 
   7  21   2       72.50      132.08     95.95 o 
  -7  22   2       20.97       86.56     56.99 o 
  -6  22   2        0.69      -44.26     44.26 o 
  -5  22   2       20.29      -36.03     53.42 o 
  -4  22   2       12.82      -45.40     45.40 o 
  -3  22   2       85.15       92.37     60.62 o 
  -2  22   2        1.22       66.90     94.69 o 
  -1  22   2       78.79      135.50     75.15 o 
   0  22   2      112.79       36.51     53.90 o 
   1  22   2       62.09      -27.47     75.47 o 
   2  22   2        8.71       45.24     57.12 o 
   3  22   2      109.48      106.37     64.54 o 
   4  22   2      224.18       47.13     81.79 o 
   5  22   2      111.77      119.67     81.54 o 
   6  22   2      104.96      -71.11     86.71 o 
  -6  23   2        2.80      -20.18     66.19 o 
  -5  23   2       85.79       85.73     66.46 o 
  -4  23   2       24.23      -27.81     51.07 o 
  -3  23   2       60.68       44.29     58.77 o 
  -2  23   2        1.59      -67.76     98.61 o 
  -1  23   2       44.13       83.35     74.13 o 
   0  23   2       69.08      -11.31     54.52 o 
   1  23   2       40.41       64.47     58.93 o 
   2  23   2        6.10       36.08     66.07 o 
   3  23   2       35.27      -32.98     53.01 o 
   4  23   2      104.60       64.64     66.25 o 
   5  23   2       22.82       20.72     80.56 o 
  -4  24   2      710.35      111.28    302.76 o 
  -3  24   2      459.89      205.81    279.62 o 
  -2  24   2       35.52      -62.45     63.00 o 
  -1  24   2       13.04       80.06     77.06 o 
   0  24   2        5.90      -13.97     71.42 o 
   1  24   2       38.75       34.64     61.85 o 
   2  24   2       97.72       89.76     89.90 o 
   3  24   2      228.06      147.99    175.17 o 
  -2  25   2      213.41      237.44    160.40 o 
  -1  25   2       68.17      155.90    143.49 o 
   0  25   2      123.63      109.01     89.63 o 
   1  25   2       16.48      -23.22    118.00 o 
 -14   1   3      177.83      155.09     61.94 o 
 -13   1   3       14.28      -27.04     37.81 o 
 -12   1   3      190.00      224.12     47.87 o 
 -11   1   3     1011.85     1291.06    101.71 o 
 -10   1   3       31.06       62.69     29.49 o 
  -9   1   3       51.46      114.69     24.20 o 
  -8   1   3      110.52      169.53     25.78 o 
  -7   1   3      418.41      530.95     46.03 o 
  -6   1   3     3320.06     3258.48    130.07 o 
  -5   1   3     6462.47     6363.99    166.80 o 
  -4   1   3      771.01      809.51     56.78 o 
  -3   1   3     3120.99     3123.50    113.08 o 
  -2   1   3    13149.52    14310.54    174.11 o 
  -1   1   3    19447.59    21213.23    278.43 o 
   0   1   3      692.11      625.40     97.17 o 
   1   1   3     4902.35     5228.64     98.68 o 
   2   1   3      245.41      266.25     31.68 o 
   3   1   3     2924.66     3100.25     65.14 o 
   4   1   3       50.91      107.87     25.93 o 
   5   1   3     3327.14     3105.32    136.88 o 
   6   1   3       29.41       28.09     21.34 o 
   7   1   3     1249.16     1337.12     81.84 o 
   8   1   3       88.03      129.60     43.41 o 
   9   1   3       33.63       25.63     28.75 o 
  10   1   3        0.30       10.22     33.20 o 
  11   1   3      873.13      935.65    104.77 o 
  12   1   3        5.95      -17.58     38.36 o 
  13   1   3        4.90       26.11     53.57 o 
 -14   2   3        0.76      -54.46     54.46 o 
 -13   2   3      342.09      504.11     82.32 o 
 -12   2   3       88.11       65.98     37.20 o 
 -11   2   3      132.94       94.05     36.53 o 
 -10   2   3     1594.66     1809.79     93.08 o 
  -9   2   3      176.68      263.91     47.87 o 
  -8   2   3     1308.44     1317.57     60.16 o 
  -7   2   3      259.32      330.30     37.33 o 
  -6   2   3      733.41      582.82     40.85 o 
  -5   2   3      465.60      453.11     52.44 o 
  -4   2   3    30073.95    30995.81    397.40 o 
  -3   2   3     6440.91     6206.79    116.64 o 
  -2   2   3     3170.01     3460.57     81.33 o 
  -1   2   3     1134.57     1332.31     51.08 o 
   0   2   3    17232.55    18280.98    184.81 o 
   1   2   3     5414.33     5461.45    113.38 o 
   2   2   3     2914.41     2799.24     55.68 o 
   3   2   3      944.01      849.05     31.60 o 
   4   2   3     4233.42     3927.31     82.56 o 
   5   2   3      743.31      748.91     36.15 o 
   6   2   3     7278.81     7220.75    172.84 o 
   7   2   3        7.48       55.36     28.37 o 
   8   2   3     1242.05     1174.13     81.95 o 
   9   2   3      271.16      363.04     57.15 o 
  10   2   3      374.20      361.88     69.35 o 
  11   2   3        5.47       18.93     37.43 o 
  12   2   3      239.05      199.08     72.12 o 
  13   2   3       64.43       18.52     97.75 o 
 -14   3   3       18.23       39.90     57.51 o 
 -13   3   3       73.33       39.25     43.72 o 
 -12   3   3      512.13      494.79    127.86 o 
 -11   3   3      735.61      948.31     77.44 o 
 -10   3   3      746.57      832.81     70.26 o 
  -9   3   3        1.06      -10.89     14.92 o 
  -8   3   3      314.21      397.35     40.49 o 
  -7   3   3     3206.49     3065.19     91.79 o 
  -6   3   3     1362.72     1301.28     70.10 o 
  -5   3   3      244.00      225.39     31.90 o 
  -4   3   3    11216.56    11790.43    177.16 o 
  -3   3   3        9.39        9.08      8.05 o 
  -2   3   3    13942.19    13807.30    157.96 o 
  -1   3   3        0.91       -2.42      7.91 o 
   0   3   3     4239.51     4428.44     74.58 o 
   1   3   3     3749.72     3861.06     71.90 o 
   2   3   3     3469.05     3456.37     89.01 o 
   3   3   3     3557.72     3190.95     63.36 o 
   4   3   3     2406.12     2267.34     51.36 o 
   5   3   3       46.88       56.02     16.97 o 
   6   3   3      935.45      814.60     63.15 o 
   7   3   3      398.55      479.28     57.95 o 
   8   3   3     1364.72     1457.04     89.22 o 
   9   3   3      284.26      309.75     53.23 o 
  10   3   3      339.71      295.17     67.45 o 
  11   3   3      271.12      269.05     59.20 o 
  12   3   3        2.54       52.76     43.61 o 
 -14   4   3       64.94       63.75     72.97 o 
 -13   4   3       21.72       40.09     56.75 o 
 -12   4   3      197.37      181.09     51.14 o 
 -11   4   3       63.37       73.84     38.31 o 
 -10   4   3      259.20      208.05     41.24 o 
  -9   4   3      694.00      633.67     48.39 o 
  -8   4   3       15.67       -5.68     13.63 o 
  -7   4   3      520.22      486.75     41.95 o 
  -6   4   3     2180.08     2222.11     71.52 o 
  -5   4   3       46.97       14.35     17.67 o 
  -4   4   3      764.95      829.03     52.37 o 
  -3   4   3      581.83      683.07     33.69 o 
  -2   4   3     2021.68     1765.83     75.91 o 
  -1   4   3     4639.24     4994.51     81.60 o 
   0   4   3        3.88       -2.27      7.97 o 
   1   4   3      500.66      750.44     34.12 o 
   2   4   3       47.81       52.79     14.39 o 
   3   4   3      918.79     1046.75     40.88 o 
   4   4   3     2071.23     2209.39     68.09 o 
   5   4   3     1161.09     1106.51     51.30 o 
   6   4   3      116.25      114.61     30.96 o 
   7   4   3       45.93       23.83     25.88 o 
   8   4   3      341.08      392.19     59.06 o 
   9   4   3      103.62       85.06     37.15 o 
  10   4   3       19.02       -2.10     32.34 o 
  11   4   3      430.17      480.80     75.78 o 
  12   4   3      100.58        5.91     51.63 o 
 -14   5   3      218.37      336.97    114.15 o 
 -13   5   3       82.04       37.23     62.89 o 
 -12   5   3      322.51      370.02     94.35 o 
 -11   5   3      596.13      695.88     87.98 o 
 -10   5   3      631.15      666.38     67.56 o 
  -9   5   3     1129.18     1349.67     64.58 o 
  -8   5   3      167.81      146.34     25.86 o 
  -7   5   3      223.38      257.33     33.49 o 
  -6   5   3      761.22      934.15     47.32 o 
  -5   5   3     3296.06     3003.53     90.25 o 
  -4   5   3     2429.12     2408.30     87.69 o 
  -3   5   3     1453.16     1196.09     43.82 o 
  -2   5   3      108.99      138.82     27.18 o 
  -1   5   3     4506.66     4000.73     64.73 o 
   0   5   3      298.98      325.47     25.78 o 
   1   5   3      199.34      166.85     20.31 o 
   2   5   3    12701.63    13635.88    203.87 o 
   3   5   3     1282.06     1056.71     45.76 o 
   4   5   3     2690.89     2405.70     62.21 o 
   5   5   3     2692.81     2695.27     91.86 o 
   6   5   3      172.03      168.55     28.65 o 
   7   5   3     2579.21     2555.60    110.88 o 
   8   5   3       28.21       35.34     39.50 o 
   9   5   3       53.42       36.03     32.93 o 
  10   5   3        8.38       38.96     36.50 o 
  11   5   3      106.72       74.91     46.42 o 
  12   5   3       68.09        3.07     48.70 o 
 -14   6   3        0.13       -2.05     62.44 o 
 -13   6   3       23.87       28.16     58.04 o 
 -12   6   3      175.22      203.19     77.43 o 
 -11   6   3      945.70     1063.19    144.39 o 
 -10   6   3      582.74      761.46    153.60 o 
  -9   6   3       33.21       53.44     24.14 o 
  -8   6   3       62.50       85.96     23.46 o 
  -7   6   3      108.47      131.37     26.03 o 
  -6   6   3     3604.71     3425.86     77.70 o 
  -5   6   3     1764.62     1593.52     57.30 o 
  -4   6   3       28.45       18.73      8.48 o 
  -3   6   3    18581.64    17924.29    192.74 o 
  -2   6   3       14.35        0.79      8.30 o 
  -1   6   3     6614.17     6249.67    123.04 o 
   0   6   3       87.00       89.63     16.54 o 
   1   6   3    16443.65    17861.64    186.72 o 
   2   6   3      425.93      375.94     32.19 o 
   3   6   3     3187.13     3099.67     78.54 o 
   4   6   3     1695.33     1623.31     58.13 o 
   5   6   3     5721.19     5379.89     99.94 o 
   6   6   3     2196.99     2241.93     79.71 o 
   7   6   3      515.27      614.21     68.42 o 
   8   6   3       24.37      -16.01     28.18 o 
   9   6   3     1054.74     1091.21     87.54 o 
  10   6   3       45.74      101.35     48.13 o 
  11   6   3      100.63       53.14     47.99 o 
  12   6   3       94.30       40.90     53.63 o 
 -14   7   3      154.54       64.62    193.04 o 
 -13   7   3       55.23       14.45     54.02 o 
 -12   7   3       74.54       72.06     57.44 o 
 -11   7   3      392.50      506.67    102.58 o 
 -10   7   3       32.61       30.02     40.95 o 
  -9   7   3     1406.45     1465.07     97.12 o 
  -8   7   3      947.36      824.32     66.79 o 
  -7   7   3      291.89      245.15     29.61 o 
  -6   7   3        2.90       20.35     13.00 o 
  -5   7   3       44.02       41.64     11.30 o 
  -4   7   3     2475.53     2764.20    103.78 o 
  -3   7   3     2976.83     2604.13     60.26 o 
  -2   7   3     1730.87     1680.11    120.67 o 
  -1   7   3     3386.23     2877.74     58.17 o 
   0   7   3     4217.47     4103.49     82.13 o 
   1   7   3      389.30      464.48     36.23 o 
   2   7   3     1727.63     1373.51     52.91 o 
   3   7   3        2.99       12.03     15.00 o 
   4   7   3      290.74      242.56     29.25 o 
   5   7   3       16.28       11.16     15.24 o 
   6   7   3       19.13       22.77     20.76 o 
   7   7   3      176.32      168.56     52.50 o 
   8   7   3       10.83       -0.40     28.46 o 
   9   7   3        4.23       23.28     33.60 o 
  10   7   3       96.36       88.54     50.06 o 
  11   7   3      199.23       33.96     80.49 o 
  12   7   3      440.25      182.80    259.27 o 
 -14   8   3       15.75       80.19     70.78 o 
 -13   8   3      250.07      136.94    168.68 o 
 -12   8   3       27.79      117.39     63.78 o 
 -11   8   3       82.88      125.99     65.36 o 
 -10   8   3        2.02       22.91     38.76 o 
  -9   8   3        1.43      -15.77     23.49 o 
  -8   8   3        2.15        0.02     28.76 o 
  -7   8   3       29.92       83.36     29.51 o 
  -6   8   3     1487.86     1348.15     58.69 o 
  -5   8   3       21.35        9.88     14.94 o 
  -4   8   3     1068.35      956.85     64.34 o 
  -3   8   3      113.23      132.62     29.42 o 
  -2   8   3      234.30      144.61     21.11 o 
  -1   8   3        5.62       29.14     12.27 o 
   0   8   3       38.04       32.79     11.48 o 
   1   8   3      340.19      348.30     31.02 o 
   2   8   3     5427.28     5565.01    109.03 o 
   3   8   3      131.52      116.85     22.48 o 
   4   8   3        0.05       -3.60     13.97 o 
   5   8   3       59.18       30.59     17.31 o 
   6   8   3      993.30      944.79     62.87 o 
   7   8   3       52.63       20.88     33.58 o 
   8   8   3       19.34       -3.86     35.63 o 
   9   8   3      119.12       97.77     43.75 o 
  10   8   3        1.75       14.79     42.53 o 
  11   8   3      178.40       21.97    157.17 o 
  12   8   3       24.02       -0.97     72.21 o 
 -13   9   3        2.76       22.29     60.22 o 
 -12   9   3      396.25      170.87    237.22 o 
 -11   9   3      526.78      705.87    121.31 o 
 -10   9   3       15.58       29.67     42.64 o 
  -9   9   3        1.99      -20.64     20.64 o 
  -8   9   3      993.31      877.19     76.07 o 
  -7   9   3      492.59      358.34     55.20 o 
  -6   9   3     1062.20     1203.94     78.72 o 
  -5   9   3     5792.76     6208.88    173.86 o 
  -4   9   3     3161.01     3153.60    144.90 o 
  -3   9   3     1572.71     1484.82     95.61 o 
  -2   9   3     4611.81     4382.78    104.07 o 
  -1   9   3       27.17       23.07     11.23 o 
   0   9   3      412.90      319.99     26.57 o 
   1   9   3     3401.56     3388.26     84.42 o 
   2   9   3     4702.60     4891.58    105.86 o 
   3   9   3       43.72       59.99     18.76 o 
   4   9   3      450.64      428.87     42.37 o 
   5   9   3     1039.38     1000.20     56.07 o 
   6   9   3       15.75       29.18     23.74 o 
   7   9   3      448.93      411.80     65.73 o 
   8   9   3      129.41      226.29     74.48 o 
   9   9   3       73.74       29.43     57.65 o 
  10   9   3       76.87       69.00     72.68 o 
  11   9   3      134.48       79.18     76.80 o 
  12   9   3       53.91       13.97     69.44 o 
 -13  10   3      208.85       92.31    116.04 o 
 -12  10   3      152.22       26.28     48.88 o 
 -11  10   3      487.99      557.54    110.81 o 
 -10  10   3      104.33       85.07     64.71 o 
  -9  10   3      204.17      227.82     54.57 o 
  -8  10   3      120.94      141.30     38.41 o 
  -7  10   3        0.10      -14.14     21.45 o 
  -6  10   3     1317.40     1338.97    113.88 o 
  -5  10   3      852.85      984.25    116.25 o 
  -4  10   3     1879.68     1730.29     98.64 o 
  -3  10   3     8257.53     8534.21    200.75 o 
  -2  10   3       50.41       85.59     20.40 o 
  -1  10   3     7296.79     7086.59    123.51 o 
   0  10   3      631.28      639.31     34.71 o 
   1  10   3     2382.59     2364.86     73.50 o 
   2  10   3     1276.26     1399.84     60.15 o 
   3  10   3      190.25      169.26     28.43 o 
   4  10   3       27.96       32.69     17.76 o 
   5  10   3     1587.56     1449.89     68.31 o 
   6  10   3      633.82      557.48     59.36 o 
   7  10   3       25.08      -15.85     32.57 o 
   8  10   3      401.42      487.95    104.60 o 
   9  10   3        0.72      -46.59     46.59 o 
  10  10   3       25.42      -29.50     53.96 o 
  11  10   3        2.23      -32.81     65.65 o 
 -13  11   3        2.95      -32.35     56.65 o 
 -12  11   3      123.66       85.04     58.74 o 
 -11  11   3       42.34       53.44     58.03 o 
 -10  11   3       47.08      105.78     61.97 o 
  -9  11   3     1387.85     1536.32     95.19 o 
  -8  11   3      667.83      684.57     83.44 o 
  -7  11   3      933.50      955.83     83.35 o 
  -6  11   3        3.47      -18.85     18.85 o 
  -5  11   3       10.80      -10.99     18.26 o 
  -4  11   3     4044.12     3779.68    139.92 o 
  -3  11   3       41.95       12.04     16.65 o 
  -2  11   3      360.87      283.81     30.14 o 
  -1  11   3     1371.74     1420.48     58.35 o 
   0  11   3     1396.58     1439.03     52.21 o 
   1  11   3       33.83       25.29     14.96 o 
   2  11   3     1650.99     1822.30     70.01 o 
   3  11   3      263.42      251.20     33.98 o 
   4  11   3      105.70      111.97     25.58 o 
   5  11   3      967.00     1064.55     61.24 o 
   6  11   3      853.26      747.41     78.58 o 
   7  11   3     2512.86     2603.44    182.29 o 
   8  11   3      168.24       68.36     56.49 o 
   9  11   3      112.78       74.90     59.31 o 
  10  11   3       34.32      -32.14     44.59 o 
  11  11   3        9.75      -13.10     77.66 o 
 -13  12   3      252.40      164.19    288.25 o 
 -12  12   3      258.52       78.09     88.15 o 
 -11  12   3        1.94       24.29     60.69 o 
 -10  12   3       30.43       -3.52     37.94 o 
  -9  12   3       49.19      100.56     38.55 o 
  -8  12   3      348.15      302.69     69.93 o 
  -7  12   3      655.78      862.76     82.09 o 
  -6  12   3     1530.97     1364.15    121.91 o 
  -5  12   3        0.29       28.57     22.26 o 
  -4  12   3      421.97      457.82     63.22 o 
  -3  12   3       15.88        2.65     17.92 o 
  -2  12   3        1.92       -2.23     13.18 o 
  -1  12   3      434.83      397.78     33.70 o 
   0  12   3     6081.20     6410.24    111.33 o 
   1  12   3     1215.02     1246.59     58.31 o 
   2  12   3      449.17      464.83     43.91 o 
   3  12   3      814.17      859.66     52.93 o 
   4  12   3      162.34      183.84     31.28 o 
   5  12   3       15.97       22.90     24.41 o 
   6  12   3      150.72      102.07     39.01 o 
   7  12   3       72.79       77.28     73.86 o 
   8  12   3       97.45       76.71     57.29 o 
   9  12   3        6.31        2.05     54.67 o 
  10  12   3        0.36      -50.18     50.18 o 
  11  12   3       28.01      118.88    182.49 o 
 -12  13   3      137.21      264.94    105.10 o 
 -11  13   3       42.58       61.05    108.46 o 
 -10  13   3        1.45       10.48     38.14 o 
  -9  13   3        7.11        1.25     69.79 o 
  -8  13   3       17.59       16.35     32.45 o 
  -7  13   3      267.53      325.33     60.64 o 
  -6  13   3     1411.92     1579.19    127.12 o 
  -5  13   3      987.25     1422.22    123.28 o 
  -4  13   3        4.53      -12.88     19.07 o 
  -3  13   3       67.68       69.50     27.72 o 
  -2  13   3     6956.11     6573.91    192.59 o 
  -1  13   3        6.06       29.51     15.07 o 
   0  13   3      732.63      805.27     43.98 o 
   1  13   3        5.89        7.55     15.61 o 
   2  13   3      181.59      130.14     26.30 o 
   3  13   3     1191.68      963.60     57.17 o 
   4  13   3     3422.06     3568.11    140.57 o 
   5  13   3     1409.81     1391.18     85.31 o 
   6  13   3       69.02      106.15     40.94 o 
   7  13   3      373.66      294.49     86.18 o 
   8  13   3      171.69      105.73     64.52 o 
   9  13   3       19.48       93.85     65.27 o 
  10  13   3       25.54       -7.65     61.68 o 
  11  13   3        6.54       -6.97     66.02 o 
 -12  14   3       18.11       33.24     71.06 o 
 -11  14   3       28.56       25.61     53.12 o 
 -10  14   3      581.32      698.56    100.39 o 
  -9  14   3       65.83      116.29     45.66 o 
  -8  14   3     1527.87     1866.07    124.76 o 
  -7  14   3       11.76       14.93     31.85 o 
  -6  14   3      258.58      212.35     49.74 o 
  -5  14   3       36.29       99.63     38.31 o 
  -4  14   3      696.10      834.66    145.54 o 
  -3  14   3     1183.54     1347.93     90.80 o 
  -2  14   3     1462.47     1502.42     95.54 o 
  -1  14   3      259.28      264.16     33.14 o 
   0  14   3      335.61      363.84     35.87 o 
   1  14   3     1578.63     1403.70     66.89 o 
   2  14   3        4.85       13.56     17.78 o 
   3  14   3     1241.68     1248.51     78.47 o 
   4  14   3      176.21      165.80     42.56 o 
   5  14   3        7.15       11.94     27.09 o 
   6  14   3     3440.80     3591.06    167.91 o 
   7  14   3        0.26       -7.16     48.14 o 
   8  14   3      181.60      254.71     88.56 o 
   9  14   3        3.52       -2.08     51.47 o 
  10  14   3       90.16       29.37     67.15 o 
 -12  15   3        7.62        2.98     68.54 o 
 -11  15   3       15.10       10.28     60.46 o 
 -10  15   3      618.37      773.22    189.20 o 
  -9  15   3      643.86      824.62    110.91 o 
  -8  15   3      109.47      129.82     48.17 o 
  -7  15   3      203.23      295.39     63.47 o 
  -6  15   3      294.85      350.68     65.22 o 
  -5  15   3     2158.73     2232.53    128.48 o 
  -4  15   3       14.61        5.86     29.88 o 
  -3  15   3       10.52       10.24     33.53 o 
  -2  15   3       68.08       79.67     39.05 o 
  -1  15   3      368.40      312.01     47.18 o 
   0  15   3     1556.90     1572.87     69.17 o 
   1  15   3       36.55        7.34     19.58 o 
   2  15   3        1.55      -17.02     21.00 o 
   3  15   3     2040.01     1806.81     95.48 o 
   4  15   3       21.12       20.24     29.33 o 
   5  15   3      110.82       48.30     33.65 o 
   6  15   3      435.10      491.07     80.05 o 
   7  15   3       87.35       -6.50     52.50 o 
   8  15   3        3.41      -25.80     61.42 o 
   9  15   3      487.86      242.18    319.40 o 
  10  15   3       32.92       45.56     80.73 o 
 -11  16   3      125.74       52.56     70.66 o 
 -10  16   3       64.37       39.98     46.13 o 
  -9  16   3      125.14       93.66     53.61 o 
  -8  16   3       52.17       65.33     40.49 o 
  -7  16   3       63.11       46.91     41.22 o 
  -6  16   3       17.58       14.40     31.25 o 
  -5  16   3      473.99      559.78     80.85 o 
  -4  16   3      150.47      148.85     72.72 o 
  -3  16   3      223.54      384.63     63.61 o 
  -2  16   3      331.28      278.32     52.90 o 
  -1  16   3        1.29       -9.32     23.78 o 
   0  16   3       58.41       83.94     31.62 o 
   1  16   3     1728.10     1874.72     91.28 o 
   2  16   3      941.00      958.72     72.87 o 
   3  16   3      229.65      305.64     71.94 o 
   4  16   3       28.69       16.12     34.66 o 
   5  16   3      178.54      232.28     52.32 o 
   6  16   3        2.95      -35.93     35.93 o 
   7  16   3      148.57       47.33     63.28 o 
   8  16   3        0.20      -22.31     57.95 o 
   9  16   3       82.04      -17.22     61.19 o 
 -11  17   3      131.70       49.69    100.44 o 
 -10  17   3        7.57       12.64     51.27 o 
  -9  17   3      211.91      174.81     68.86 o 
  -8  17   3      195.73      150.17     52.62 o 
  -7  17   3      204.01      227.41     60.58 o 
  -6  17   3       72.25      112.00     47.61 o 
  -5  17   3      111.52      207.09     53.21 o 
  -4  17   3      254.43      304.79     76.94 o 
  -3  17   3     1097.69     1059.73     94.67 o 
  -2  17   3      306.72      280.57     57.96 o 
  -1  17   3       25.73        4.77     28.42 o 
   0  17   3       56.28       85.15     32.68 o 
   1  17   3      664.71      559.22    100.14 o 
   2  17   3      105.55       78.84     30.72 o 
   3  17   3      212.20      179.28     43.86 o 
   4  17   3      156.44      222.14     50.70 o 
   5  17   3     1344.01     1438.94    109.79 o 
   6  17   3        4.67       36.38     44.43 o 
   7  17   3       31.45       75.65     65.40 o 
   8  17   3        0.42       -9.05     76.17 o 
   9  17   3       32.48      -23.51     60.97 o 
 -10  18   3      332.47      193.03    159.05 o 
  -9  18   3        2.04        8.62     44.77 o 
  -8  18   3      282.75      402.94     72.66 o 
  -7  18   3        3.68       23.88     40.70 o 
  -6  18   3      329.76      396.84     75.39 o 
  -5  18   3      139.33       78.26     44.29 o 
  -4  18   3      278.57      354.25     69.65 o 
  -3  18   3       43.90       36.76     35.58 o 
  -2  18   3        5.00       25.41     47.38 o 
  -1  18   3      531.57      516.80     63.96 o 
   0  18   3       75.23      190.23     66.29 o 
   1  18   3      360.98      247.84     77.96 o 
   2  18   3      977.78      736.49    123.90 o 
   3  18   3      170.49      242.15     59.17 o 
   4  18   3      367.86      449.56     68.84 o 
   5  18   3      330.31      307.98     70.62 o 
   6  18   3      280.89      220.22     64.97 o 
   7  18   3      173.94      211.44     77.70 o 
   8  18   3      458.31      564.56    134.63 o 
 -10  19   3       61.93       -8.48    143.54 o 
  -9  19   3       79.86      137.37     68.16 o 
  -8  19   3       67.23       38.07     46.82 o 
  -7  19   3      308.23      316.34     75.88 o 
  -6  19   3      142.31      213.42     66.19 o 
  -5  19   3        2.87        7.60     41.24 o 
  -4  19   3        9.40      -28.84     36.60 o 
  -3  19   3      173.39      156.70     51.93 o 
  -2  19   3        6.01       15.53     47.62 o 
  -1  19   3      288.62      416.66     98.80 o 
   0  19   3     2137.82     2173.00    178.12 o 
   1  19   3      320.17      376.74     91.40 o 
   2  19   3      694.20      534.25    105.33 o 
   3  19   3      322.78      152.46     78.78 o 
   4  19   3      149.26      141.40     55.95 o 
   5  19   3       11.84       34.36     43.19 o 
   6  19   3        9.05        4.87     49.28 o 
   7  19   3       93.49      135.40     79.55 o 
   8  19   3       14.27      -71.11     71.11 o 
  -9  20   3      237.27      418.84     94.07 o 
  -8  20   3       59.06        8.37     44.91 o 
  -7  20   3       51.52       36.92     42.35 o 
  -6  20   3        9.80       63.64     46.00 o 
  -5  20   3       66.43       88.92     51.86 o 
  -4  20   3       93.92      149.60     53.36 o 
  -3  20   3      635.49      582.17    118.94 o 
  -2  20   3       91.12      161.18     72.42 o 
  -1  20   3       99.24      130.49     63.23 o 
   0  20   3        3.28       22.72     46.84 o 
   1  20   3      184.14      203.72     73.74 o 
   2  20   3        1.33        8.39     49.67 o 
   3  20   3       76.98       19.57     57.29 o 
   4  20   3        6.16       42.69     55.67 o 
   5  20   3        8.61       -5.39     45.76 o 
   6  20   3        5.89      -57.25     57.25 o 
   7  20   3        0.14       89.06     89.38 o 
  -8  21   3        6.08      -28.06     50.89 o 
  -7  21   3        0.44      -18.48     44.07 o 
  -6  21   3        4.73      -44.40     45.73 o 
  -5  21   3      131.33       55.64     61.31 o 
  -4  21   3      840.04      394.78    372.61 o 
  -3  21   3      863.64     1006.67    220.40 o 
  -2  21   3       55.74       38.13     55.81 o 
  -1  21   3      102.63      232.24     85.16 o 
   0  21   3      588.72      484.84    148.42 o 
   1  21   3       48.10       42.49     59.68 o 
   2  21   3      322.28      282.53     95.12 o 
   3  21   3        0.15       -8.50     57.69 o 
   4  21   3       30.91       23.87     54.41 o 
   5  21   3      120.09      138.31     99.00 o 
   6  21   3        0.18      -50.99     56.12 o 
  -7  22   3      103.73      148.14     64.36 o 
  -6  22   3      347.87      148.87    110.57 o 
  -5  22   3      183.19       66.43     58.71 o 
  -4  22   3      179.81       85.46     61.83 o 
  -3  22   3      341.56       14.19    134.30 o 
  -2  22   3       24.66       25.81     60.36 o 
  -1  22   3      165.87      296.56     99.16 o 
   0  22   3      358.77      109.13    243.71 o 
   1  22   3      517.34      105.94    197.48 o 
   2  22   3      170.80      129.63    146.15 o 
   3  22   3      139.41      102.54    104.45 o 
   4  22   3      198.76      283.05    104.76 o 
   5  22   3        4.21       12.99     89.07 o 
  -6  23   3      268.83       75.78    213.52 o 
  -5  23   3       30.58        3.11     63.89 o 
  -4  23   3      126.11       -0.78     85.19 o 
  -3  23   3       48.31      -46.60     49.05 o 
  -2  23   3        1.98       24.28     60.02 o 
  -1  23   3      191.31      361.37    112.96 o 
   0  23   3      580.30     1039.61    246.72 o 
   1  23   3       99.24       74.24     63.52 o 
   2  23   3      334.16      128.97    268.64 o 
   3  23   3       65.90       88.12     69.22 o 
   4  23   3       20.52       34.28    115.17 o 
  -4  24   3        0.11       25.17     63.36 o 
  -3  24   3        7.65       37.12     65.99 o 
  -2  24   3        4.50       15.83     60.56 o 
  -1  24   3       11.75      -21.39     59.37 o 
   0  24   3      325.22       18.74    210.34 o 
   1  24   3       58.03       -5.84     62.70 o 
   2  24   3      188.03      104.82     75.47 o 
 -15   0   4      167.94      191.99    116.78 o 
 -14   0   4      245.93      338.84    115.04 o 
 -13   0   4      111.76       99.04     67.62 o 
 -12   0   4       42.34       30.39     48.96 o 
 -11   0   4       59.08       61.08     37.29 o 
 -10   0   4       52.36       28.18     35.85 o 
  -9   0   4       95.41      120.71     44.98 o 
  -8   0   4     1745.17     1649.56    143.10 o 
  -7   0   4      120.48       72.86     51.94 o 
  -6   0   4      399.52      347.03     75.91 o 
  -5   0   4      635.10      537.19     79.74 o 
  -4   0   4     4131.49     4543.64    191.38 o 
  -3   0   4      245.07      299.57     39.50 o 
  -2   0   4      101.94       92.81     36.25 o 
   0   0   4     4313.55     3888.45    175.87 o 
   1   0   4      749.93      670.84     60.55 o 
   2   0   4     7853.93     7820.95    208.41 o 
   3   0   4        4.40        0.34     31.03 o 
   4   0   4     8190.49     7814.42    237.52 o 
   5   0   4       60.04      107.03     50.59 o 
   6   0   4      782.68      688.86     96.69 o 
   7   0   4      145.58      258.64     64.93 o 
   8   0   4     4676.98     4873.88    250.73 o 
   9   0   4     1079.88     1095.59    121.91 o 
  10   0   4      128.02      128.35     77.74 o 
  11   0   4      428.53      313.61     92.91 o 
  12   0   4      144.58       57.19    140.22 o 
 -15   1   4       75.73      219.36    123.23 o 
 -14   1   4      187.31      200.77     64.13 o 
 -13   1   4       36.05       12.12     35.20 o 
 -12   1   4      168.18      142.78     39.12 o 
 -11   1   4        4.86       47.27     30.84 o 
 -10   1   4       77.79       67.52     30.39 o 
  -9   1   4     2294.88     2487.50     87.26 o 
  -8   1   4      179.75      129.17     34.00 o 
  -7   1   4     2099.37     2049.69    114.61 o 
  -6   1   4      129.32       64.43     31.53 o 
  -5   1   4     1145.08     1311.07     79.86 o 
  -4   1   4     7891.54     8016.27    182.23 o 
  -3   1   4     2729.16     2612.65     65.54 o 
  -2   1   4        6.01        1.09     22.31 o 
  -1   1   4    12879.33    13046.81    672.27 o 
   0   1   4       14.33       10.42     17.52 o 
   1   1   4     1712.28     1732.69     73.69 o 
   2   1   4     1645.60     1658.60     71.43 o 
   3   1   4      582.35      472.43     49.48 o 
   4   1   4     6579.67     6636.24    168.33 o 
   5   1   4      971.04      918.85     65.67 o 
   6   1   4       15.50        8.78     22.21 o 
   7   1   4     3001.87     2798.59    120.29 o 
   8   1   4       44.91       64.00     31.75 o 
   9   1   4      145.87      174.60     46.39 o 
  10   1   4      713.96      829.86     91.84 o 
  11   1   4      107.38      106.09     43.70 o 
  12   1   4        5.44      -42.42     42.42 o 
 -15   2   4        0.55      -66.05     66.05 o 
 -14   2   4       31.44      -31.27     58.68 o 
 -13   2   4        3.87      -37.76     37.76 o 
 -12   2   4       54.78       17.85     33.66 o 
 -11   2   4       20.45       25.93     28.17 o 
 -10   2   4       54.33       89.09     24.46 o 
  -9   2   4       27.87       -0.52     17.03 o 
  -8   2   4       84.04      115.67     26.42 o 
  -7   2   4     3272.52     3219.69    112.61 o 
  -6   2   4      171.87      156.67     39.67 o 
  -5   2   4       23.97       18.28     27.98 o 
  -4   2   4      316.62      272.31     31.14 o 
  -3   2   4     1487.81     1580.95     75.85 o 
  -2   2   4      379.05      467.40     34.68 o 
  -1   2   4     2672.99     2294.06     94.64 o 
   0   2   4    11861.77    12236.70    161.59 o 
   1   2   4      903.44      709.86     46.38 o 
   2   2   4     1000.90     1053.68     39.23 o 
   3   2   4       97.94      105.47     21.13 o 
   4   2   4      281.12      237.07     26.80 o 
   5   2   4     1209.63     1220.27     71.33 o 
   6   2   4       17.56       20.77     25.17 o 
   7   2   4      357.65      337.28     76.87 o 
   8   2   4      120.04      127.50     36.68 o 
   9   2   4      180.41      155.77     41.61 o 
  10   2   4      193.06      245.42     56.09 o 
  11   2   4       20.30       46.00     41.95 o 
  12   2   4        7.58      -45.37     45.37 o 
 -14   3   4       29.33      -27.62     55.04 o 
 -13   3   4       43.75       26.01     54.92 o 
 -12   3   4      135.13      136.02     49.49 o 
 -11   3   4      415.20      367.48     56.25 o 
 -10   3   4       68.52      106.10     25.53 o 
  -9   3   4     1783.58     1947.72     77.42 o 
  -8   3   4       23.97       -3.53     22.81 o 
  -7   3   4     5959.71     6371.65    135.43 o 
  -6   3   4     1695.82     1728.18     98.35 o 
  -5   3   4       13.04       24.47     14.36 o 
  -4   3   4      377.38      536.55     37.28 o 
  -3   3   4     2167.30     2124.06     86.06 o 
  -2   3   4      789.55      690.68     36.49 o 
  -1   3   4     1750.91     1743.86    130.91 o 
   0   3   4     1371.73     1159.16     43.27 o 
   1   3   4     3695.71     3876.22     93.80 o 
   2   3   4      251.43      232.21     24.92 o 
   3   3   4     2198.75     1790.35     57.99 o 
   4   3   4      276.39      262.09     24.99 o 
   5   3   4       19.91        6.19     17.35 o 
   6   3   4      383.36      323.38     48.81 o 
   7   3   4      226.23      210.92     44.27 o 
   8   3   4       50.56       74.52     34.40 o 
   9   3   4      367.06      415.00     87.02 o 
  10   3   4      538.33      658.94     82.99 o 
  11   3   4      116.25       93.80     68.58 o 
  12   3   4       52.87        0.25     47.32 o 
 -14   4   4      127.80      148.70     75.42 o 
 -13   4   4       54.13       21.36     63.45 o 
 -12   4   4       13.54      -41.70     45.84 o 
 -11   4   4       12.78       21.57     31.24 o 
 -10   4   4     1375.30     1420.60     70.84 o 
  -9   4   4       82.58       95.70     23.75 o 
  -8   4   4     6901.43     6754.68    146.75 o 
  -7   4   4     5311.31     5511.86    124.01 o 
  -6   4   4      265.05      269.88     31.74 o 
  -5   4   4      928.40      731.53     38.86 o 
  -4   4   4        0.28      -10.27     10.27 o 
  -3   4   4      767.77      856.30     42.52 o 
  -2   4   4      171.92      273.34     25.99 o 
  -1   4   4    11119.70    11598.74    185.55 o 
   0   4   4     3715.84     3796.92     79.30 o 
   1   4   4     9180.43     9055.07    128.98 o 
   2   4   4     3088.57     2648.36     81.85 o 
   3   4   4     2106.27     2190.73     67.52 o 
   4   4   4     1022.05      962.72     41.76 o 
   5   4   4      163.32      153.27     27.09 o 
   6   4   4      974.41      957.35     72.67 o 
   7   4   4      331.09      381.23     56.73 o 
   8   4   4      390.32      545.92     68.82 o 
   9   4   4     1093.25     1153.53    121.18 o 
  10   4   4       82.32      108.06     45.08 o 
  11   4   4      110.08      115.50     43.39 o 
  12   4   4       14.67      -37.94     46.21 o 
 -14   5   4       79.20      -33.97     62.22 o 
 -13   5   4      250.43      294.70     84.49 o 
 -12   5   4       77.40       49.98     52.99 o 
 -11   5   4       41.84       35.28     73.16 o 
 -10   5   4      253.75      249.18     41.37 o 
  -9   5   4      675.70      758.43     56.48 o 
  -8   5   4      245.03      221.76     35.40 o 
  -7   5   4       10.65       -6.95     13.55 o 
  -6   5   4     2094.57     2225.15     70.88 o 
  -5   5   4      764.96      768.52     35.75 o 
  -4   5   4      581.84      599.09     45.62 o 
  -3   5   4     2163.80     2057.15     64.88 o 
  -2   5   4     1188.25     1258.94     56.24 o 
  -1   5   4      882.60      840.21     50.09 o 
   0   5   4     5758.91     5572.79     99.03 o 
   1   5   4     2352.01     2342.55     66.16 o 
   2   5   4     2523.89     2888.65     75.94 o 
   3   5   4     1725.23     1627.69     59.10 o 
   4   5   4      119.05      108.68     23.07 o 
   5   5   4      261.82      210.27     24.79 o 
   6   5   4        6.73        8.13     23.22 o 
   7   5   4      319.00      365.27     57.08 o 
   8   5   4      127.15      142.18     42.11 o 
   9   5   4       93.88      123.28     44.75 o 
  10   5   4       45.66      -23.00     35.58 o 
  11   5   4        5.79       46.48     43.38 o 
  12   5   4       95.62        8.15     54.22 o 
 -14   6   4        5.86       36.88     58.85 o 
 -13   6   4        9.62      -28.89     47.24 o 
 -12   6   4      195.02      281.15     86.68 o 
 -11   6   4      399.35      393.57     92.28 o 
 -10   6   4       35.71       32.01     29.22 o 
  -9   6   4      175.02      156.60     36.81 o 
  -8   6   4      113.68       93.47     24.81 o 
  -7   6   4     1013.86     1012.91     52.94 o 
  -6   6   4       29.49       63.47     13.87 o 
  -5   6   4     1795.77     1740.63     50.54 o 
  -4   6   4        9.83       11.12     16.00 o 
  -3   6   4     3566.99     3969.88     93.46 o 
  -2   6   4      159.29      136.02     21.58 o 
  -1   6   4      361.07      373.68     26.75 o 
   0   6   4     3547.09     3682.76     82.10 o 
   1   6   4     2456.00     2465.25     71.51 o 
   2   6   4      185.57      211.90     27.16 o 
   3   6   4     1117.65      932.70     47.38 o 
   4   6   4      119.51      159.84     25.10 o 
   5   6   4       13.52        1.37     14.19 o 
   6   6   4      333.77      268.57     45.44 o 
   7   6   4       98.45      101.39     36.01 o 
   8   6   4       10.31       -4.24     28.31 o 
   9   6   4      113.40      122.39     40.58 o 
  10   6   4        2.31      -37.46     38.19 o 
  11   6   4      223.24       86.08    132.93 o 
  12   6   4        6.73       19.79     55.26 o 
 -14   7   4        7.59      -29.21     55.46 o 
 -13   7   4       96.78       60.73     54.64 o 
 -12   7   4       92.03      114.16     88.50 o 
 -11   7   4      101.14       73.00     94.43 o 
 -10   7   4      926.34     1101.61     92.14 o 
  -9   7   4      506.97      485.79     81.97 o 
  -8   7   4      679.80      630.35     81.72 o 
  -7   7   4     1443.11     1342.21     63.87 o 
  -6   7   4     2374.28     2284.92     74.17 o 
  -5   7   4      223.73      214.98     19.94 o 
  -4   7   4        5.30       13.89     11.63 o 
  -3   7   4     1798.26     1816.73     63.16 o 
  -2   7   4     1141.82     1144.57     67.81 o 
  -1   7   4      727.57      706.46     35.28 o 
   0   7   4     7561.16     7404.80    121.44 o 
   1   7   4     3232.89     3025.21     79.51 o 
   2   7   4    12907.54    12941.86    175.26 o 
   3   7   4      690.58      591.70     41.11 o 
   4   7   4      339.90      329.47     34.27 o 
   5   7   4      148.64      189.90     29.89 o 
   6   7   4       44.77       46.63     34.27 o 
   7   7   4      780.73      898.96    119.67 o 
   8   7   4        1.82        6.61     31.28 o 
   9   7   4      457.90      624.48     77.22 o 
  10   7   4      265.80      204.36    143.05 o 
  11   7   4       57.56       57.22     52.15 o 
  12   7   4       41.09       76.03     77.98 o 
 -14   8   4      245.19       51.37     63.88 o 
 -13   8   4       55.43      -23.95     49.77 o 
 -12   8   4        4.16       -0.67     70.55 o 
 -11   8   4       29.00       40.61     45.63 o 
 -10   8   4       33.71       21.38     28.49 o 
  -9   8   4       35.77        9.35     43.23 o 
  -8   8   4     1173.02     1137.10    103.32 o 
  -7   8   4        1.20       -0.24     22.06 o 
  -6   8   4       95.50      131.21     32.96 o 
  -5   8   4     3830.20     3182.07    138.30 o 
  -4   8   4      396.01      400.55     61.40 o 
  -3   8   4     1580.84     1755.47     91.36 o 
  -2   8   4     2017.83     1747.36     74.43 o 
  -1   8   4     4899.94     4799.85     85.64 o 
   0   8   4      129.80      115.47     20.68 o 
   1   8   4     8466.39     8120.18    174.55 o 
   2   8   4     8654.25     8892.86    147.34 o 
   3   8   4        1.09        2.13     14.27 o 
   4   8   4       25.00       11.39     16.60 o 
   5   8   4      576.96      560.10     48.97 o 
   6   8   4      524.75      628.86     81.49 o 
   7   8   4        9.45       18.32     34.95 o 
   8   8   4     1665.13     1916.64    128.40 o 
   9   8   4      478.65      593.26    120.18 o 
  10   8   4        4.44      100.29     70.59 o 
  11   8   4      406.98      314.17    109.38 o 
 -14   9   4       15.51      -49.41     62.65 o 
 -13   9   4      256.71       35.90     54.51 o 
 -12   9   4       42.65       67.46     60.00 o 
 -11   9   4      460.17      289.30     82.29 o 
 -10   9   4      210.39      160.61     49.27 o 
  -9   9   4       33.47       15.66     33.73 o 
  -8   9   4      997.69      997.53     80.99 o 
  -7   9   4      459.39      452.57     63.05 o 
  -6   9   4      130.69      155.79     36.88 o 
  -5   9   4      289.05      298.72     46.30 o 
  -4   9   4     1256.17     1313.91     78.73 o 
  -3   9   4     2694.91     2626.60    108.63 o 
  -2   9   4     2230.96     2296.60     85.79 o 
  -1   9   4      257.03      204.76     23.25 o 
   0   9   4     3094.58     2881.11     79.29 o 
   1   9   4      746.37      688.59     42.85 o 
   2   9   4      163.86      153.23     25.34 o 
   3   9   4     1110.02     1060.81     55.46 o 
   4   9   4     3609.55     3680.24    112.12 o 
   5   9   4      130.71      170.18     30.90 o 
   6   9   4      569.08      608.02     78.13 o 
   7   9   4        8.69      -19.74     34.56 o 
   8   9   4      404.71      577.52    111.81 o 
   9   9   4      168.17       50.50     68.07 o 
  10   9   4       37.37       40.86     63.14 o 
  11   9   4      335.42      302.95    112.42 o 
 -13  10   4        0.32       34.48    146.15 o 
 -12  10   4        7.34       46.57     56.44 o 
 -11  10   4       94.21       48.70     60.61 o 
 -10  10   4       36.36       24.96     35.31 o 
  -9  10   4      141.25       83.72     49.88 o 
  -8  10   4      216.54      166.33     45.60 o 
  -7  10   4     1393.06     1738.54    103.23 o 
  -6  10   4      329.75      250.39     60.62 o 
  -5  10   4        0.14       -0.20     16.52 o 
  -4  10   4     2156.78     2125.17    104.89 o 
  -3  10   4      349.14      455.82     63.98 o 
  -2  10   4      361.25      389.47     56.82 o 
  -1  10   4      143.64      107.39     25.80 o 
   0  10   4        9.03        5.15     12.67 o 
   1  10   4      779.91      710.95     45.20 o 
   2  10   4       25.69       20.11     16.21 o 
   3  10   4     3281.66     3345.41     98.54 o 
   4  10   4      267.00      280.76     38.51 o 
   5  10   4       66.29       87.29     27.39 o 
   6  10   4      789.96      905.59     72.31 o 
   7  10   4        3.38        7.91     43.82 o 
   8  10   4      155.76      221.20     85.01 o 
   9  10   4       30.79      137.10     73.02 o 
  10  10   4       60.82      -24.44     62.41 o 
  11  10   4       22.93       81.96    175.91 o 
 -13  11   4       50.51       10.76     60.31 o 
 -12  11   4       13.57      122.90     54.43 o 
 -11  11   4        0.93      -41.67     46.88 o 
 -10  11   4      162.96      199.98     56.58 o 
  -9  11   4      427.23      497.69     75.50 o 
  -8  11   4      155.92      199.16     49.53 o 
  -7  11   4     1469.60     1566.22    103.19 o 
  -6  11   4     1509.43     1615.74    100.71 o 
  -5  11   4      390.80      473.50     64.86 o 
  -4  11   4     2458.75     2273.55    111.95 o 
  -3  11   4      398.64      350.04     52.14 o 
  -2  11   4      626.20      746.75     40.45 o 
  -1  11   4       86.31      108.06     20.02 o 
   0  11   4     1669.39     1480.65     61.46 o 
   1  11   4     1203.73     1130.39     56.06 o 
   2  11   4     1254.61     1358.32     63.81 o 
   3  11   4     1611.65     1887.17     76.92 o 
   4  11   4     1259.25     1129.03     63.24 o 
   5  11   4      483.28      445.28     49.04 o 
   6  11   4        3.22      -13.19     36.02 o 
   7  11   4      329.24      609.01    187.42 o 
   8  11   4       53.52       85.37     56.52 o 
   9  11   4      243.10        4.07     89.28 o 
  10  11   4      531.25      291.87    287.86 o 
  11  11   4       18.76        4.54     78.24 o 
 -13  12   4        9.42       -2.70     89.63 o 
 -12  12   4      582.21      279.35    234.78 o 
 -11  12   4      307.10      122.24    129.42 o 
 -10  12   4       15.69       10.94     39.29 o 
  -9  12   4        9.59       14.99     36.45 o 
  -8  12   4      149.82      168.01     49.07 o 
  -7  12   4     2380.28     2346.45    127.40 o 
  -6  12   4     2020.05     1978.11    114.53 o 
  -5  12   4     2228.21     2174.52    127.10 o 
  -4  12   4      281.04      272.34     58.99 o 
  -3  12   4     1577.96     1454.18     90.27 o 
  -2  12   4      102.00       83.21     26.01 o 
  -1  12   4     4107.12     3900.05     86.34 o 
   0  12   4        7.44        3.18     15.46 o 
   1  12   4     1637.11     1771.07     71.94 o 
   2  12   4     4250.01     4394.93    115.93 o 
   3  12   4       37.12       21.88     19.56 o 
   4  12   4     1003.13      967.00     63.50 o 
   5  12   4      331.03      398.12     55.17 o 
   6  12   4      895.66      988.72     96.00 o 
   7  12   4      130.25      197.35     74.39 o 
   8  12   4      117.43       45.18     55.71 o 
   9  12   4       76.09       60.69     62.40 o 
  10  12   4       74.81      -10.12     66.19 o 
 -12  13   4      106.37      105.30     80.44 o 
 -11  13   4      219.07      108.68     88.41 o 
 -10  13   4        4.77      -36.88     36.88 o 
  -9  13   4     1017.71      856.33    104.04 o 
  -8  13   4      246.23      197.94     51.80 o 
  -7  13   4      179.82      301.87     59.07 o 
  -6  13   4       41.76       35.40     29.77 o 
  -5  13   4     1398.31     1350.35     96.43 o 
  -4  13   4     2891.45     2943.83    135.70 o 
  -3  13   4        0.64      -22.46     22.46 o 
  -2  13   4      213.92      230.30     96.34 o 
  -1  13   4        6.48        6.23     14.42 o 
   0  13   4       29.20       43.73     19.31 o 
   1  13   4       42.31       52.77     18.82 o 
   2  13   4      508.54      609.15     55.41 o 
   3  13   4      671.88      802.33     60.05 o 
   4  13   4       19.22       38.26     28.61 o 
   5  13   4     1443.60     1544.57     91.69 o 
   6  13   4       18.47       -5.67     44.29 o 
   7  13   4      491.16      469.74    103.53 o 
   8  13   4      287.69      263.23     84.88 o 
   9  13   4       14.19      -44.88     44.88 o 
  10  13   4        4.04        3.15     65.53 o 
 -12  14   4        7.37       48.57     68.30 o 
 -11  14   4        1.99        6.37     49.91 o 
 -10  14   4        0.11       34.51     47.22 o 
  -9  14   4      193.84      113.17     48.86 o 
  -8  14   4      369.02      422.79     72.56 o 
  -7  14   4     1079.57     1124.34    120.42 o 
  -6  14   4      649.41      577.83     78.75 o 
  -5  14   4      294.77      280.59     58.08 o 
  -4  14   4      744.70      817.61     85.35 o 
  -3  14   4      264.65      290.52     51.39 o 
  -2  14   4      226.61      138.44     36.40 o 
  -1  14   4      395.35      402.57     39.11 o 
   0  14   4       93.52       80.11     22.26 o 
   1  14   4      175.71      172.46     32.54 o 
   2  14   4        0.81      -19.28     19.28 o 
   3  14   4       75.57       47.64     30.92 o 
   4  14   4       66.79       27.67     28.54 o 
   5  14   4       28.52       29.99     31.71 o 
   6  14   4      727.24      829.27    102.41 o 
   7  14   4      171.90       74.52     85.76 o 
   8  14   4       37.92       41.48     61.69 o 
   9  14   4       87.93        5.89     65.95 o 
  10  14   4        3.86       75.03     81.09 o 
 -12  15   4       93.84       59.48     70.17 o 
 -11  15   4       71.15       62.28    107.50 o 
 -10  15   4       23.14      -22.49     44.26 o 
  -9  15   4      489.10      504.00     82.64 o 
  -8  15   4        7.49      -19.24     34.17 o 
  -7  15   4      706.76      748.46     95.40 o 
  -6  15   4       18.49       55.52     34.33 o 
  -5  15   4       18.26       55.26     32.72 o 
  -4  15   4      115.77       82.16     36.98 o 
  -3  15   4      229.95      325.83     57.67 o 
  -2  15   4      272.09      258.36     46.09 o 
  -1  15   4     1272.75     1123.59     74.37 o 
   0  15   4       32.13       37.37     24.31 o 
   1  15   4      236.41      275.14     40.34 o 
   2  15   4      993.39     1061.15     65.06 o 
   3  15   4     2829.16     2976.45    162.41 o 
   4  15   4      346.12      343.75     54.28 o 
   5  15   4      351.12      460.47     76.15 o 
   6  15   4       44.74       26.36     43.82 o 
   7  15   4       26.47      -32.20     57.17 o 
   8  15   4       95.91       50.71     74.91 o 
   9  15   4       60.90       80.74     70.70 o 
 -11  16   4       84.77        6.66     62.21 o 
 -10  16   4      681.58      735.32    132.52 o 
  -9  16   4       15.68       24.45     42.97 o 
  -8  16   4      701.15      756.67    104.13 o 
  -7  16   4      376.10      435.69     78.57 o 
  -6  16   4      769.71      845.91    102.80 o 
  -5  16   4        1.86      -18.15     28.99 o 
  -4  16   4        3.33        6.10     28.65 o 
  -3  16   4     1463.39     1626.02    112.90 o 
  -2  16   4      305.14      364.54     54.91 o 
  -1  16   4        5.47       -5.45     24.64 o 
   0  16   4       78.96       92.02     40.72 o 
   1  16   4       22.72       77.23     34.16 o 
   2  16   4      785.55      960.84     77.29 o 
   3  16   4      233.02      211.26     49.07 o 
   4  16   4      845.54      930.39     85.09 o 
   5  16   4       17.72      -14.37     38.19 o 
   6  16   4      234.63      230.23     65.16 o 
   7  16   4        2.20      -55.89     55.89 o 
   8  16   4      177.58       33.79     81.66 o 
   9  16   4      150.59      132.69    258.57 o 
 -11  17   4       19.80        6.38     70.42 o 
 -10  17   4        1.98       -6.17     48.16 o 
  -9  17   4      613.93      331.46    137.91 o 
  -8  17   4       56.93       73.16     49.51 o 
  -7  17   4       17.53       42.98     42.31 o 
  -6  17   4       84.73       36.77     64.62 o 
  -5  17   4     1087.78     1083.53    103.82 o 
  -4  17   4      903.54      799.34     98.03 o 
  -3  17   4      806.24      882.50    102.45 o 
  -2  17   4      409.33      468.61     64.01 o 
  -1  17   4     3030.86     2950.07    123.39 o 
   0  17   4      179.56      246.52     57.26 o 
   1  17   4      186.58      127.30     60.92 o 
   2  17   4      726.98      823.01    107.29 o 
   3  17   4       16.18       -4.19     29.33 o 
   4  17   4      126.23      137.17     43.76 o 
   5  17   4      470.56      489.68     82.12 o 
   6  17   4       57.70       18.66     69.25 o 
   7  17   4      420.85      425.94    113.23 o 
   8  17   4       10.62       21.79     89.55 o 
 -10  18   4       17.98      105.36     73.21 o 
  -9  18   4       40.54       33.35     43.05 o 
  -8  18   4      130.87      124.13     56.39 o 
  -7  18   4       32.18       -5.65     50.86 o 
  -6  18   4      158.77      257.89     66.65 o 
  -5  18   4       67.22       49.19     48.80 o 
  -4  18   4      673.89      805.76    104.47 o 
  -3  18   4       14.81       21.67     52.68 o 
  -2  18   4      482.28      502.02     64.71 o 
  -1  18   4      496.43      540.53     67.97 o 
   0  18   4       11.47       -3.55     59.52 o 
   1  18   4        4.02      -23.39     41.59 o 
   2  18   4      452.02      437.83     98.09 o 
   3  18   4       55.24      100.61     47.45 o 
   4  18   4       87.80       94.87     45.37 o 
   5  18   4      178.03      154.45     92.61 o 
   6  18   4       37.71       35.52     53.63 o 
   7  18   4      230.15      253.32     94.17 o 
   8  18   4       28.10       42.06    185.28 o 
 -10  19   4       11.71       66.69     63.43 o 
  -9  19   4       57.54       40.70     50.83 o 
  -8  19   4       24.14       20.20     49.57 o 
  -7  19   4      573.40      744.45    108.19 o 
  -6  19   4      544.14      596.59    103.66 o 
  -5  19   4      117.68      101.38     50.66 o 
  -4  19   4       78.82      159.23     52.68 o 
  -3  19   4       23.70      -20.19     56.52 o 
  -2  19   4      341.73      409.02     62.96 o 
  -1  19   4       24.59        3.00     47.16 o 
   0  19   4      979.91      867.75    137.28 o 
   1  19   4      442.67      534.97    109.09 o 
   2  19   4      170.80      145.56     66.27 o 
   3  19   4      470.01      648.90    121.53 o 
   4  19   4       16.85      -13.23     39.92 o 
   5  19   4      189.43      174.98     78.63 o 
   6  19   4       36.92       53.53     56.90 o 
   7  19   4      101.62      144.56    148.94 o 
  -9  20   4      116.46       84.28     69.88 o 
  -8  20   4      172.51      161.10     64.33 o 
  -7  20   4       25.21       29.50     47.89 o 
  -6  20   4       19.03      -26.37     44.58 o 
  -5  20   4      455.11      504.47    110.14 o 
  -4  20   4      434.37      420.45     75.83 o 
  -3  20   4     1960.37     1938.46    114.57 o 
  -2  20   4       26.77       65.76     64.49 o 
  -1  20   4       16.30      -41.97     46.08 o 
   0  20   4      145.92      214.28     79.92 o 
   1  20   4      367.77      392.74    101.03 o 
   2  20   4       57.52      145.67     65.33 o 
   3  20   4       54.88       63.97     66.02 o 
   4  20   4      256.37      297.18     96.09 o 
   5  20   4       36.29       95.84     73.67 o 
   6  20   4      463.92      811.17    140.73 o 
  -8  21   4       54.40       27.17     56.84 o 
  -7  21   4       19.50      -35.54     45.09 o 
  -6  21   4        1.00      -34.37     40.34 o 
  -5  21   4      312.29      177.42    105.92 o 
  -4  21   4      522.99      242.36    171.40 o 
  -3  21   4       13.75       58.58     65.41 o 
  -2  21   4      524.50      658.99    199.09 o 
  -1  21   4       91.58       81.40     80.48 o 
   0  21   4      150.90      140.69     69.23 o 
   1  21   4        2.81       45.01     58.93 o 
   2  21   4        4.84       21.06     59.44 o 
   3  21   4      130.81      198.00    177.22 o 
   4  21   4       14.82       -7.42     63.89 o 
   5  21   4      293.59      162.53     96.65 o 
   6  21   4       29.14      -64.43     70.67 o 
  -7  22   4        0.54       -0.88     57.69 o 
  -6  22   4       39.89      -29.03     49.86 o 
  -5  22   4        0.15      -57.75     57.75 o 
  -4  22   4       48.01      -17.76     51.28 o 
  -3  22   4      182.29      146.38     76.19 o 
  -2  22   4      244.07      239.80    102.84 o 
  -1  22   4      120.12       35.40     80.31 o 
   0  22   4        0.22      -46.73     46.73 o 
   1  22   4       13.49       -7.75     49.86 o 
   2  22   4       80.55       58.75     78.48 o 
   3  22   4       30.83       97.32     66.40 o 
   4  22   4        0.25       13.93     73.72 o 
   5  22   4       29.55       94.12    113.64 o 
  -6  23   4       69.77       72.79     75.24 o 
  -5  23   4        1.19      -33.01     57.22 o 
  -4  23   4      200.50      -14.16     52.50 o 
  -3  23   4       73.52      105.04     80.13 o 
  -2  23   4        3.87      122.74     86.67 o 
  -1  23   4       11.57       26.79     61.51 o 
   0  23   4      126.49       41.80    124.84 o 
   1  23   4       51.83       -4.77     61.06 o 
   2  23   4       88.43      126.07     76.53 o 
   3  23   4       31.63      -29.93     67.89 o 
  -4  24   4        0.25      -23.74     64.74 o 
  -3  24   4      530.14      533.04    132.55 o 
  -2  24   4       50.17       21.02     83.44 o 
  -1  24   4       81.11       11.05     63.63 o 
   0  24   4      132.65       52.64     94.43 o 
   1  24   4      266.28      135.16    182.62 o 
 -15   1   5        4.58      -19.70     84.10 o 
 -14   1   5        2.66      -37.72    101.09 o 
 -13   1   5       50.35       13.55     37.80 o 
 -12   1   5      127.81      114.86     41.11 o 
 -11   1   5      817.49      942.91     75.32 o 
 -10   1   5      335.19      441.86     47.51 o 
  -9   1   5      213.34      227.02     51.11 o 
  -8   1   5        8.91       14.59     31.18 o 
  -7   1   5      565.36      623.71     73.82 o 
  -6   1   5      517.00      451.03     65.36 o 
  -5   1   5       54.77      145.98     54.38 o 
  -4   1   5     4355.20     3931.86     91.66 o 
  -3   1   5       11.97       30.14     16.55 o 
  -2   1   5      135.45      102.37     27.91 o 
  -1   1   5     4287.81     3891.30    208.03 o 
   0   1   5      710.80      617.43     56.68 o 
   1   1   5     2957.68     3000.48    105.84 o 
   2   1   5       98.75      106.31     27.68 o 
   3   1   5     5102.15     5378.82    140.07 o 
   4   1   5       55.33       29.47     17.92 o 
   5   1   5      756.51      751.91     70.53 o 
   6   1   5       29.25        1.57     23.52 o 
   7   1   5      343.66      341.11     54.75 o 
   8   1   5      513.40      611.33     74.89 o 
   9   1   5       95.16       88.61     43.15 o 
  10   1   5      185.18       51.32     43.71 o 
  11   1   5        5.14       14.07     36.97 o 
  12   1   5       20.99       37.74     54.01 o 
 -15   2   5       26.72       66.99     80.47 o 
 -14   2   5       89.34       73.84     72.36 o 
 -13   2   5       83.10      158.91     52.51 o 
 -12   2   5       28.75       72.26     37.14 o 
 -11   2   5      422.12      450.86     59.32 o 
 -10   2   5     2694.69     2416.54     91.75 o 
  -9   2   5     1566.78     1721.80     81.70 o 
  -8   2   5      221.91      170.20     38.69 o 
  -7   2   5     1186.30     1019.07     84.24 o 
  -6   2   5      171.09      101.54     36.01 o 
  -5   2   5      761.63      578.73     43.37 o 
  -4   2   5      736.91      902.15     59.03 o 
  -3   2   5    18051.83    17390.17    240.42 o 
  -2   2   5     4967.86     5281.77    153.39 o 
  -1   2   5      105.28      102.42     30.14 o 
   0   2   5     2532.19     2292.37    107.87 o 
   1   2   5        2.12       17.69     18.16 o 
   2   2   5      754.93      744.37     60.19 o 
   3   2   5        0.80      -11.62     14.39 o 
   4   2   5     2046.98     1866.05    102.12 o 
   5   2   5     2068.99     1873.62    107.50 o 
   6   2   5     4287.23     4376.60    187.02 o 
   7   2   5     1609.57     1973.68    107.11 o 
   8   2   5      174.32      170.43     65.67 o 
   9   2   5        1.86       22.23     32.91 o 
  10   2   5      205.68      249.20     57.40 o 
  11   2   5      284.32      264.16     84.55 o 
  12   2   5       33.00       -0.10     52.68 o 
 -15   3   5       14.48       -4.90     70.62 o 
 -14   3   5       30.61       70.45     66.29 o 
 -13   3   5      269.42      267.75     83.65 o 
 -12   3   5       17.72       55.14     36.07 o 
 -11   3   5      839.38      968.72     75.99 o 
 -10   3   5      479.88      521.16     51.68 o 
  -9   3   5       82.81       30.61     21.74 o 
  -8   3   5     3904.81     4104.60    144.98 o 
  -7   3   5      456.94      436.14     48.43 o 
  -6   3   5     1019.75      963.35     78.33 o 
  -5   3   5      588.58      612.33     44.83 o 
  -4   3   5     2437.40     2395.08    103.84 o 
  -3   3   5     3344.29     3206.80     96.79 o 
  -2   3   5    10761.64    10754.15    226.44 o 
  -1   3   5     2857.02     2266.52     84.81 o 
   0   3   5      303.82      292.84     38.99 o 
   1   3   5     1173.70     1204.01     50.96 o 
   2   3   5      706.58      722.36     40.34 o 
   3   3   5     1212.19     1212.59     60.12 o 
   4   3   5     1411.61     1310.09     66.21 o 
   5   3   5      756.15      856.03     67.86 o 
   6   3   5      448.14      517.02     62.16 o 
   7   3   5       31.20       59.74     29.04 o 
   8   3   5      145.01      214.16     49.39 o 
   9   3   5       37.80       23.68     32.04 o 
  10   3   5        0.66       41.91     38.08 o 
  11   3   5        1.82      -18.61     37.36 o 
 -14   4   5       28.52       59.67     60.28 o 
 -13   4   5       34.92       98.85     72.12 o 
 -12   4   5      706.54      715.94    117.98 o 
 -11   4   5        3.95       19.48     28.45 o 
 -10   4   5      203.29      202.02     34.04 o 
  -9   4   5      333.94      378.32     46.55 o 
  -8   4   5        5.63      -14.41     15.96 o 
  -7   4   5      400.42      407.17     51.83 o 
  -6   4   5       51.45       32.32     17.95 o 
  -5   4   5     1841.95     1872.61     64.82 o 
  -4   4   5      342.22      348.13     39.93 o 
  -3   4   5     6598.32     6553.54    160.73 o 
  -2   4   5      778.29      643.83     36.97 o 
  -1   4   5      229.37      119.55     22.72 o 
   0   4   5     2701.78     2743.14     87.83 o 
   1   4   5      949.19      933.27     47.53 o 
   2   4   5       37.85       74.60     18.94 o 
   3   4   5      807.16      637.75     40.58 o 
   4   4   5      345.68      338.04     33.67 o 
   5   4   5       75.11       60.23     29.42 o 
   6   4   5        0.20       48.51     28.48 o 
   7   4   5        3.94       31.08     30.70 o 
   8   4   5       39.71       16.78     30.81 o 
   9   4   5      137.53      142.22     42.87 o 
  10   4   5        2.32       55.69     43.40 o 
  11   4   5       55.92       51.44     42.51 o 
 -14   5   5      181.72      203.14    103.75 o 
 -13   5   5       57.26       72.28     63.42 o 
 -12   5   5       54.20       40.68     63.75 o 
 -11   5   5     1120.80     1558.83    141.02 o 
 -10   5   5     2877.80     2939.47    167.62 o 
  -9   5   5     2354.19     2390.89     94.03 o 
  -8   5   5       24.91      -11.56     25.27 o 
  -7   5   5       81.72       99.65     27.85 o 
  -6   5   5        7.87       32.61     14.16 o 
  -5   5   5     1183.63     1284.06     66.85 o 
  -4   5   5     4069.77     3574.69    137.14 o 
  -3   5   5      792.31      761.04     41.12 o 
  -2   5   5      301.48      264.68     28.82 o 
  -1   5   5     1736.02     1555.25     63.58 o 
   0   5   5      231.99      138.72     24.50 o 
   1   5   5     2409.83     2102.18     67.84 o 
   2   5   5     5512.57     5816.86    115.03 o 
   3   5   5        1.68      -12.06     12.06 o 
   4   5   5        0.60       22.14     15.95 o 
   5   5   5     2403.25     2293.57    121.68 o 
   6   5   5     1731.01     1881.48    100.42 o 
   7   5   5      521.64      566.46     70.28 o 
   8   5   5       76.94       89.01     40.23 o 
   9   5   5       75.04       80.32     40.63 o 
  10   5   5        4.66      -33.21     33.21 o 
  11   5   5       28.40      120.65     52.69 o 
 -14   6   5        3.56       19.80     62.66 o 
 -13   6   5        0.20       31.73     52.86 o 
 -12   6   5      692.21      914.01    139.65 o 
 -11   6   5       60.73       73.29     50.41 o 
 -10   6   5      517.06      495.71     84.47 o 
  -9   6   5      249.46      268.85     66.32 o 
  -8   6   5     1059.91     1163.89     75.24 o 
  -7   6   5     1120.85     1250.40     48.91 o 
  -6   6   5     1265.05     1260.39     92.86 o 
  -5   6   5       63.46       44.37     17.19 o 
  -4   6   5       12.76       25.09     13.03 o 
  -3   6   5    12255.45    11514.54    188.01 o 
  -2   6   5     8817.00     7327.68    126.49 o 
  -1   6   5     3645.06     3510.84    101.91 o 
   0   6   5      713.21      634.21     38.93 o 
   1   6   5      179.83      208.09     28.28 o 
   2   6   5     4270.53     4098.18     98.86 o 
   3   6   5     1326.49     1349.46     58.80 o 
   4   6   5     5723.47     6161.79    124.72 o 
   5   6   5       38.41       54.09     24.18 o 
   6   6   5      447.38      379.93     66.71 o 
   7   6   5     1521.24     1728.95    119.06 o 
   8   6   5      197.72      292.39     56.21 o 
   9   6   5      760.83      754.79     90.95 o 
  10   6   5       39.20        6.78     38.37 o 
  11   6   5       44.86       41.67     48.38 o 
 -14   7   5       53.29      116.84     71.20 o 
 -13   7   5       64.00       17.29     93.03 o 
 -12   7   5       31.97       -4.90     50.84 o 
 -11   7   5      298.37      425.11     93.39 o 
 -10   7   5       81.86      150.71     50.18 o 
  -9   7   5        6.67       21.41     28.09 o 
  -8   7   5      180.95      196.01     49.28 o 
  -7   7   5      280.26      328.67     64.16 o 
  -6   7   5      239.29      274.69     28.70 o 
  -5   7   5      446.84      462.10     40.75 o 
  -4   7   5     3406.45     2917.84     97.39 o 
  -3   7   5     5628.07     6547.65    120.84 o 
  -2   7   5       32.44       14.78     12.64 o 
  -1   7   5     5625.50     5533.93    107.52 o 
   0   7   5       60.40       82.47     19.94 o 
   1   7   5      415.59      380.02     36.79 o 
   2   7   5      364.06      413.51     38.65 o 
   3   7   5     1600.65     1794.77     69.61 o 
   4   7   5        0.53        3.01     16.33 o 
   5   7   5        3.55       -1.98     21.63 o 
   6   7   5       30.14      121.71     43.45 o 
   7   7   5      527.92      628.05     86.53 o 
   8   7   5     1055.88     1122.70    110.43 o 
   9   7   5        1.92        7.95     44.21 o 
  10   7   5      345.80      335.08    130.03 o 
  11   7   5       27.03      -59.20     59.20 o 
 -14   8   5      102.86      -42.75    184.71 o 
 -13   8   5      239.22       53.06     81.18 o 
 -12   8   5       11.69       48.68     81.92 o 
 -11   8   5      521.26      676.55    118.00 o 
 -10   8   5       63.92       24.51     42.95 o 
  -9   8   5       32.35       14.30     33.74 o 
  -8   8   5      802.20      794.68     96.53 o 
  -7   8   5      568.21      686.26     71.21 o 
  -6   8   5       29.72       38.40     25.40 o 
  -5   8   5      550.80      683.90     63.07 o 
  -4   8   5      151.69      135.82     23.80 o 
  -3   8   5      245.30      396.00     44.57 o 
  -2   8   5     1137.91     1184.74     52.61 o 
  -1   8   5      242.54      354.90     32.35 o 
   0   8   5      301.11      364.41     33.83 o 
   1   8   5     1727.87     1623.46     65.80 o 
   2   8   5        0.48       25.34     16.25 o 
   3   8   5      979.75      838.91     51.30 o 
   4   8   5       85.46       87.64     24.22 o 
   5   8   5      228.54      199.36     39.64 o 
   6   8   5      336.76      381.92     70.90 o 
   7   8   5       79.20       60.16     39.06 o 
   8   8   5      210.48      257.28     65.40 o 
   9   8   5       69.92      124.95     73.11 o 
  10   8   5      110.57       82.62     73.78 o 
  11   8   5       35.07       -2.17     72.36 o 
 -14   9   5      131.46       29.65    189.20 o 
 -13   9   5      117.94      135.71     68.15 o 
 -12   9   5       19.65        3.44     53.26 o 
 -11   9   5      159.12       91.41     55.88 o 
 -10   9   5      115.37      148.89     58.38 o 
  -9   9   5      500.74      491.09    110.68 o 
  -8   9   5       95.82       45.36     41.63 o 
  -7   9   5       70.87       83.01     32.89 o 
  -6   9   5      320.99      352.13     58.12 o 
  -5   9   5     1142.05     1329.50     85.59 o 
  -4   9   5     1869.97     1729.94     93.96 o 
  -3   9   5      710.04      759.52     53.52 o 
  -2   9   5     2921.41     2702.75     90.70 o 
  -1   9   5     1812.97     1670.50     62.08 o 
   0   9   5     1257.67     1305.29     59.08 o 
   1   9   5       58.42       38.11     19.45 o 
   2   9   5      302.61      267.06     35.39 o 
   3   9   5      284.35      291.71     37.45 o 
   4   9   5        0.08       -6.23     18.75 o 
   5   9   5     3420.60     3207.66    120.98 o 
   6   9   5     1260.43     1266.06    101.59 o 
   7   9   5      147.51       89.46     49.35 o 
   8   9   5      286.27      397.73    143.27 o 
   9   9   5       56.19       48.03     58.91 o 
  10   9   5      233.20      150.91     88.98 o 
  11   9   5       48.38       94.92     87.67 o 
 -13  10   5       11.91      -67.54     95.91 o 
 -12  10   5      461.58      126.89    202.10 o 
 -11  10   5        1.82        1.35     39.46 o 
 -10  10   5      154.27      227.21     92.77 o 
  -9  10   5      158.64       81.26     51.41 o 
  -8  10   5       70.67       15.18     32.20 o 
  -7  10   5      814.87      872.44     86.89 o 
  -6  10   5      629.17      543.11     70.55 o 
  -5  10   5     2263.73     2314.94    115.34 o 
  -4  10   5       21.73       -6.60     15.49 o 
  -3  10   5     5384.38     4962.46    134.00 o 
  -2  10   5     4267.33     4058.69    100.92 o 
  -1  10   5     1485.40     1653.17     63.09 o 
   0  10   5     2283.50     2235.93     93.45 o 
   1  10   5      490.37      534.85     45.10 o 
   2  10   5     1297.33     1268.20     63.79 o 
   3  10   5       14.01       20.20     18.01 o 
   4  10   5      912.07      987.63     63.19 o 
   5  10   5        3.05        9.81     22.96 o 
   6  10   5      543.36      528.57     77.07 o 
   7  10   5     1908.48     1614.96    155.85 o 
   8  10   5      112.26      183.23     73.65 o 
   9  10   5      113.03       35.23     63.31 o 
  10  10   5       37.73      -25.86     68.70 o 
 -13  11   5       68.69        9.28     54.29 o 
 -12  11   5       39.74      -33.09     48.51 o 
 -11  11   5      137.55       59.04     96.41 o 
 -10  11   5        5.61      -29.31     44.14 o 
  -9  11   5      806.41     1008.77    192.17 o 
  -8  11   5      867.66     1108.36     92.20 o 
  -7  11   5       27.87       17.77     31.74 o 
  -6  11   5     2224.29     2328.92    124.53 o 
  -5  11   5      567.64      630.52     75.01 o 
  -4  11   5     2220.67     1969.78    107.49 o 
  -3  11   5      486.91      548.52     88.92 o 
  -2  11   5      488.18      417.29     38.54 o 
  -1  11   5      166.96      134.88     25.25 o 
   0  11   5       34.69       45.74     18.71 o 
   1  11   5     3658.09     3877.22    106.98 o 
   2  11   5       13.24       -4.95     16.31 o 
   3  11   5      657.66      680.47     56.08 o 
   4  11   5      225.87      137.12     37.32 o 
   5  11   5      187.13      146.44     42.23 o 
   6  11   5      407.87      353.66     83.70 o 
   7  11   5      170.64      139.80     67.76 o 
   8  11   5       86.90       17.67     86.45 o 
   9  11   5       69.95        0.26     48.30 o 
  10  11   5       21.42      -42.38     94.47 o 
 -13  12   5       46.48       65.04     95.78 o 
 -12  12   5        1.45       38.23     73.69 o 
 -11  12   5       22.95       15.04     42.57 o 
 -10  12   5      126.95      138.00     56.89 o 
  -9  12   5      571.72      579.43     83.89 o 
  -8  12   5      100.78      139.47     43.28 o 
  -7  12   5      336.07      317.65     62.59 o 
  -6  12   5       10.86      -21.28     21.28 o 
  -5  12   5      132.13      122.18     39.99 o 
  -4  12   5       43.03       77.13     34.57 o 
  -3  12   5     2275.18     2197.04    150.64 o 
  -2  12   5     1378.56     1257.21     60.17 o 
  -1  12   5      178.70      223.89     31.90 o 
   0  12   5       37.42       34.25     17.89 o 
   1  12   5     1057.12     1100.33     60.46 o 
   2  12   5     4884.08     4734.50    124.92 o 
   3  12   5     1853.61     1879.47     85.12 o 
   4  12   5      619.12      673.25     60.34 o 
   5  12   5       40.77      102.91     38.87 o 
   6  12   5        0.09       28.74     49.36 o 
   7  12   5        0.28      -14.29     45.27 o 
   8  12   5        3.19       54.53     56.52 o 
   9  12   5       44.09       32.16     81.62 o 
  10  12   5       11.50      -21.72     97.08 o 
 -13  13   5      100.86        1.81     71.72 o 
 -12  13   5       70.00       24.72     57.45 o 
 -11  13   5      260.51      133.02     89.12 o 
 -10  13   5       47.95       87.98     57.82 o 
  -9  13   5       99.96       86.30     47.59 o 
  -8  13   5      410.15      493.46     77.89 o 
  -7  13   5      221.62      261.72     58.89 o 
  -6  13   5      136.66      181.26     48.02 o 
  -5  13   5     2184.55     2383.50    129.15 o 
  -4  13   5     1093.13     1023.04     85.17 o 
  -3  13   5      411.33      425.84     83.41 o 
  -2  13   5     3300.35     3101.30    117.00 o 
  -1  13   5      548.52      498.11     50.98 o 
   0  13   5        0.24       -3.07     17.96 o 
   1  13   5      204.46      262.00     37.58 o 
   2  13   5      434.80      364.71     48.81 o 
   3  13   5     1742.49     1676.73     82.27 o 
   4  13   5      709.66      887.61     66.54 o 
   5  13   5      196.92      163.84     60.39 o 
   6  13   5      393.38      283.38     88.09 o 
   7  13   5      118.46      216.14     78.54 o 
   8  13   5      399.08       26.28    299.19 o 
   9  13   5        0.05      -13.95     63.22 o 
 -12  14   5      147.56      148.91    197.39 o 
 -11  14   5       39.31       25.89     45.50 o 
 -10  14   5      591.49      691.53    170.99 o 
  -9  14   5      581.98      524.39     81.97 o 
  -8  14   5       42.95       67.33     42.35 o 
  -7  14   5      222.09      185.98     51.08 o 
  -6  14   5       21.59        5.46     29.87 o 
  -5  14   5     1017.78     1007.48     89.20 o 
  -4  14   5       12.71       40.68     31.95 o 
  -3  14   5      519.06      637.78     68.74 o 
  -2  14   5       36.99       32.29     27.36 o 
  -1  14   5      233.47      226.62     39.70 o 
   0  14   5      960.35     1053.25     69.87 o 
   1  14   5      603.74      574.93     56.17 o 
   2  14   5     3995.26     3593.19    115.72 o 
   3  14   5        0.02      -24.82     24.82 o 
   4  14   5       30.07      -13.12     29.80 o 
   5  14   5      228.95      330.31     63.61 o 
   6  14   5      851.56      930.68    140.34 o 
   7  14   5      197.11      230.77     82.74 o 
   8  14   5       17.53       98.08     55.91 o 
   9  14   5      450.26      156.85    312.87 o 
 -12  15   5       29.00       97.96    123.36 o 
 -11  15   5       52.85      -22.66     45.25 o 
 -10  15   5      236.96      128.28    112.21 o 
  -9  15   5      515.62      553.97     94.28 o 
  -8  15   5      876.34     1043.54    111.94 o 
  -7  15   5       32.86       25.18     36.91 o 
  -6  15   5     1126.62      974.17     95.92 o 
  -5  15   5       15.56      112.79     43.23 o 
  -4  15   5      345.28      267.23     56.94 o 
  -3  15   5      864.41     1035.36     84.43 o 
  -2  15   5      147.76      158.15     36.26 o 
  -1  15   5      320.80      263.91     57.15 o 
   0  15   5      430.57      616.78     61.01 o 
   1  15   5      302.38      355.49     45.78 o 
   2  15   5      262.26      361.96     49.40 o 
   3  15   5     1569.98     1703.96     99.49 o 
   4  15   5       68.20       65.43     35.71 o 
   5  15   5       35.00       94.18     46.81 o 
   6  15   5       10.67       70.37     60.96 o 
   7  15   5       93.04      -46.44     57.51 o 
   8  15   5      122.19       70.15     90.94 o 
   9  15   5      255.64       81.06     83.57 o 
 -11  16   5       17.68      -52.00     52.00 o 
 -10  16   5        2.57       -0.50     50.97 o 
  -9  16   5        5.77      -10.64     42.83 o 
  -8  16   5      380.05      412.97     79.10 o 
  -7  16   5       74.96       95.13     47.38 o 
  -6  16   5      300.48      268.16     65.77 o 
  -5  16   5      522.96      572.80     85.37 o 
  -4  16   5      333.02      340.72     64.65 o 
  -3  16   5       55.79       62.81     40.64 o 
  -2  16   5      894.16      950.68     78.54 o 
  -1  16   5      227.79      229.06     61.70 o 
   0  16   5      100.27      124.85     46.63 o 
   1  16   5     1372.23     1330.47     83.17 o 
   2  16   5      389.18      399.41     68.37 o 
   3  16   5      317.83      276.59     54.75 o 
   4  16   5      439.01      457.37     70.78 o 
   5  16   5        5.05       37.68     43.94 o 
   6  16   5        1.08      -48.17     60.46 o 
   7  16   5      109.72      235.94     94.90 o 
   8  16   5       56.48      -43.65     67.29 o 
 -11  17   5      103.63       56.72     58.77 o 
 -10  17   5       64.74       17.47     57.30 o 
  -9  17   5        7.67       43.88     51.90 o 
  -8  17   5       11.01       24.13     44.19 o 
  -7  17   5       19.72       28.83     63.05 o 
  -6  17   5        6.78       60.54     40.63 o 
  -5  17   5      470.79      552.31     85.63 o 
  -4  17   5      262.84      362.40     72.02 o 
  -3  17   5      797.20      873.22    103.12 o 
  -2  17   5      241.44      209.50     48.91 o 
  -1  17   5      109.35      183.44     52.34 o 
   0  17   5       41.63       59.14     41.99 o 
   1  17   5     1118.62     1120.18    138.25 o 
   2  17   5       47.86       63.89     42.71 o 
   3  17   5      227.69      167.69     53.26 o 
   4  17   5       48.08       36.68     40.25 o 
   5  17   5       64.82       90.44     51.50 o 
   6  17   5       51.09       79.74     65.92 o 
   7  17   5      124.32       64.59     82.93 o 
   8  17   5      217.03      100.69     96.82 o 
 -10  18   5      292.37      154.47     86.10 o 
  -9  18   5      177.15       98.60    110.61 o 
  -8  18   5      483.70      582.12     97.11 o 
  -7  18   5      585.28      662.91     97.16 o 
  -6  18   5       17.08       24.26     43.76 o 
  -5  18   5      502.85      576.12     91.77 o 
  -4  18   5       16.28       -1.02     35.90 o 
  -3  18   5     1058.52     1095.12    114.03 o 
  -2  18   5      734.97      742.79     81.40 o 
  -1  18   5      204.23      288.86     68.66 o 
   0  18   5      206.53      323.57     82.73 o 
   1  18   5      201.36      169.13     70.59 o 
   2  18   5      470.62      531.05    106.88 o 
   3  18   5       34.38       11.87     43.54 o 
   4  18   5      138.86      215.88     63.14 o 
   5  18   5       17.63        1.39     49.47 o 
   6  18   5       45.54       -7.89     68.83 o 
   7  18   5        1.42      -76.86     76.86 o 
  -9  19   5      362.81      215.72    213.69 o 
  -8  19   5      309.31      312.78     78.52 o 
  -7  19   5       13.74       19.27     44.31 o 
  -6  19   5        1.74       20.01     45.20 o 
  -5  19   5       18.31        8.43     40.15 o 
  -4  19   5      469.87      634.44    122.23 o 
  -3  19   5        0.43       -4.65     32.37 o 
  -2  19   5      237.68      199.87     53.02 o 
  -1  19   5       14.25       51.15     50.44 o 
   0  19   5     1137.77     1251.08    150.32 o 
   1  19   5      526.75      500.51    160.05 o 
   2  19   5      117.93       35.24     56.02 o 
   3  19   5      664.40      729.15    128.46 o 
   4  19   5      366.31      267.78     77.91 o 
   5  19   5        3.32       32.32     59.01 o 
   6  19   5       11.69       58.30     81.49 o 
  -9  20   5        0.11       26.18     60.21 o 
  -8  20   5       71.78       48.77     79.92 o 
  -7  20   5       15.54       -4.58     45.83 o 
  -6  20   5       55.95       50.51     50.91 o 
  -5  20   5      116.14      102.66     50.24 o 
  -4  20   5       71.99      122.94     47.92 o 
  -3  20   5       37.13       22.02     35.44 o 
  -2  20   5        5.80      -24.04     53.89 o 
  -1  20   5        0.90      -32.43     46.19 o 
   0  20   5       98.39      120.52     61.37 o 
   1  20   5      840.74      698.45    187.98 o 
   2  20   5      114.57      -25.38     59.44 o 
   3  20   5      288.89      210.71     84.45 o 
   4  20   5       94.33        9.67     83.66 o 
   5  20   5       36.03       40.78     65.75 o 
   6  20   5       41.23      -61.61    102.40 o 
  -8  21   5        2.19        1.45     62.77 o 
  -7  21   5       42.82       58.32     51.84 o 
  -6  21   5       90.94       69.82     92.01 o 
  -5  21   5        0.87      -40.28     40.28 o 
  -4  21   5      158.68      104.30     53.12 o 
  -3  21   5       15.65       -4.69     54.44 o 
  -2  21   5        5.91      -18.03     64.27 o 
  -1  21   5      107.26       42.57    130.38 o 
   0  21   5       22.89      -47.31     47.31 o 
   1  21   5      302.66       56.25    166.94 o 
   2  21   5        1.38       10.51     56.75 o 
   3  21   5       52.03        9.93     74.43 o 
   4  21   5        0.07      -39.74     73.82 o 
   5  21   5      225.37      351.21    152.60 o 
  -7  22   5      705.89      297.74    239.89 o 
  -6  22   5       16.53       45.34     57.80 o 
  -5  22   5      123.79       83.46    130.11 o 
  -4  22   5      234.04      -62.65    159.53 o 
  -3  22   5       26.56       38.23     72.18 o 
  -2  22   5      101.17       38.93    135.30 o 
  -1  22   5      283.96      149.99    265.46 o 
   0  22   5       25.67       12.74     46.71 o 
   1  22   5       51.92       32.97     51.93 o 
   2  22   5      277.79       94.38    145.45 o 
   3  22   5      136.65      215.01    105.69 o 
   4  22   5      162.38      252.65    142.32 o 
  -5  23   5      144.58       66.99     67.56 o 
  -4  23   5      151.40      124.44    160.27 o 
  -3  23   5        2.94       50.47     73.49 o 
  -2  23   5       15.91      102.02     77.15 o 
  -1  23   5       32.03      -40.44     53.22 o 
   0  23   5      320.61       51.51    170.03 o 
   1  23   5      354.61       72.08    170.16 o 
   2  23   5        0.70      -39.34     71.85 o 
  -3  24   5        0.03       16.08     92.51 o 
  -2  24   5        0.37      -64.81     67.44 o 
  -1  24   5       71.98       91.28     69.11 o 
   0  24   5       52.36       11.80     72.54 o 
 -14   0   6      148.32       61.27     90.03 o 
 -13   0   6      783.10      826.38    125.95 o 
 -12   0   6      280.69      269.80     91.81 o 
 -11   0   6      186.83      283.84     69.09 o 
 -10   0   6      207.37      282.60     67.30 o 
  -9   0   6      632.63      577.11    124.28 o 
  -8   0   6       15.44      108.59     61.61 o 
  -7   0   6     3648.48     4081.83    234.78 o 
  -6   0   6        2.53       28.85     45.32 o 
  -5   0   6     4981.79     4953.65    160.96 o 
  -4   0   6      697.19      758.76     63.72 o 
  -3   0   6      154.69      137.26     47.32 o 
  -2   0   6    13704.69    14218.83    405.16 o 
  -1   0   6     1842.47     1569.48    132.64 o 
   0   0   6     5243.10     5817.33    272.69 o 
   1   0   6      341.28      385.38     92.81 o 
   2   0   6     3544.41     3036.39    214.39 o 
   3   0   6     1383.94     1341.27    108.67 o 
   4   0   6      615.04      749.43     93.62 o 
   5   0   6      279.18      227.68     64.99 o 
   6   0   6      274.26      265.59     70.96 o 
   7   0   6      484.05      505.72     97.35 o 
   8   0   6      292.12      322.53     86.64 o 
   9   0   6      283.64      354.86     98.87 o 
  10   0   6      914.12      918.47    215.96 o 
  11   0   6      275.73      144.90    178.05 o 
 -15   1   6      329.64      500.85    144.32 o 
 -14   1   6        0.12        8.10     56.68 o 
 -13   1   6       42.10       64.42     46.19 o 
 -12   1   6        4.66        7.84     30.77 o 
 -11   1   6       57.33       89.00     40.96 o 
 -10   1   6      614.33      567.01     72.10 o 
  -9   1   6      567.80      816.48     96.19 o 
  -8   1   6      757.05      788.07     85.53 o 
  -7   1   6      328.20      278.25     56.18 o 
  -6   1   6     2428.62     2759.23    114.82 o 
  -5   1   6     2193.25     2060.14     72.78 o 
  -4   1   6     5364.92     5132.47    150.87 o 
  -3   1   6      715.34      976.87     97.43 o 
  -2   1   6        1.62       25.24     19.98 o 
  -1   1   6      126.55      107.25     34.35 o 
   0   1   6       89.49       75.01     43.35 o 
   1   1   6     6054.31     5669.90    197.24 o 
   2   1   6       11.06       15.09     20.73 o 
   3   1   6      276.06      281.47     43.17 o 
   4   1   6     2039.73     1940.04     74.31 o 
   5   1   6      121.47      168.60     39.38 o 
   6   1   6      241.09      230.57     47.00 o 
   7   1   6      746.07      780.26     83.65 o 
   8   1   6       18.18       19.42     33.11 o 
   9   1   6       11.02       35.20     37.62 o 
  10   1   6       71.99        8.16     36.56 o 
  11   1   6      281.57      161.25    122.83 o 
 -15   2   6       19.37      -58.91     71.90 o 
 -14   2   6        1.92      -56.73     59.21 o 
 -13   2   6        0.22       26.73     53.99 o 
 -12   2   6      125.94      129.10     39.85 o 
 -11   2   6      261.81      238.68     39.03 o 
 -10   2   6      142.11      160.98     33.88 o 
  -9   2   6      140.91      113.51     36.16 o 
  -8   2   6     1501.52     1673.45    186.76 o 
  -7   2   6     2032.94     2030.56    119.65 o 
  -6   2   6        1.23       -0.28     15.52 o 
  -5   2   6      631.40      503.80     47.06 o 
  -4   2   6     1417.85     1436.36     70.60 o 
  -3   2   6       41.42       13.03     17.33 o 
  -2   2   6     1359.72     1277.78     84.04 o 
  -1   2   6      434.59      260.91     50.17 o 
   0   2   6     3158.01     3457.13    175.78 o 
   1   2   6       27.44        9.46     16.11 o 
   2   2   6      102.03      123.61     35.76 o 
   3   2   6      602.50      617.94     51.51 o 
   4   2   6      269.45      230.76     34.74 o 
   5   2   6      132.83      160.39     40.60 o 
   6   2   6      375.36      419.92     60.22 o 
   7   2   6       72.44      104.25     37.78 o 
   8   2   6        4.34      -18.92     30.85 o 
   9   2   6        0.42       31.53     39.19 o 
  10   2   6      233.89      138.58     48.49 o 
  11   2   6      235.65      198.02     60.11 o 
 -15   3   6      207.31      316.87    109.18 o 
 -14   3   6      188.93      259.80     88.55 o 
 -13   3   6      249.44      269.24     82.54 o 
 -12   3   6      102.23       61.31     69.24 o 
 -11   3   6      208.51      177.76     34.93 o 
 -10   3   6       18.26       36.52     23.84 o 
  -9   3   6     1012.69     1278.44     72.16 o 
  -8   3   6        4.36        2.35     19.78 o 
  -7   3   6      134.50       98.85     28.15 o 
  -6   3   6     1600.12     1762.17     79.72 o 
  -5   3   6     1342.79     1450.87    117.13 o 
  -4   3   6        5.14       57.30     20.99 o 
  -3   3   6     3991.53     4156.56    149.34 o 
  -2   3   6     2020.59     2119.49    154.17 o 
  -1   3   6     3798.46     3883.72    155.65 o 
   0   3   6      437.86      284.49     52.82 o 
   1   3   6     2153.99     2300.54     90.78 o 
   2   3   6     1078.43     1039.45     59.81 o 
   3   3   6     2594.47     2615.60     93.74 o 
   4   3   6      127.32      159.05     34.25 o 
   5   3   6        4.19       -6.06     20.60 o 
   6   3   6      151.80      198.99     44.46 o 
   7   3   6      341.54      213.63     47.49 o 
   8   3   6      229.13      216.76     51.32 o 
   9   3   6       47.30      102.25     44.05 o 
  10   3   6      177.28      195.09     65.47 o 
  11   3   6      370.61      203.20    113.65 o 
 -14   4   6      300.01      357.67    115.47 o 
 -13   4   6      282.83      157.37     69.92 o 
 -12   4   6      120.06       59.60     52.93 o 
 -11   4   6       10.28        0.90     31.11 o 
 -10   4   6     1010.50     1014.90     67.31 o 
  -9   4   6      830.61      849.51     61.01 o 
  -8   4   6        3.60       32.20     27.43 o 
  -7   4   6     1739.82     1782.53     87.89 o 
  -6   4   6      836.19      748.00     47.16 o 
  -5   4   6      819.60      847.64     59.09 o 
  -4   4   6     2641.30     2417.39     92.52 o 
  -3   4   6      117.58      113.26     26.86 o 
  -2   4   6       14.55       27.04     22.26 o 
  -1   4   6     3937.26     3820.68    148.67 o 
   0   4   6     1623.08     1398.05     72.30 o 
   1   4   6      171.03      212.12     29.96 o 
   2   4   6     8482.90     8511.90    147.48 o 
   3   4   6      113.80      102.08     27.94 o 
   4   4   6       85.08      121.03     31.55 o 
   5   4   6     1074.53      989.70     90.43 o 
   6   4   6        2.16       12.62     26.61 o 
   7   4   6       34.97       14.11     32.67 o 
   8   4   6       24.44       25.45     34.38 o 
   9   4   6      390.09      482.20     75.77 o 
  10   4   6      159.37       38.37     41.18 o 
  11   4   6      155.23      130.94     63.35 o 
 -14   5   6        0.38        1.90     60.01 o 
 -13   5   6       32.63       54.82     60.30 o 
 -12   5   6      154.79      117.46     62.62 o 
 -11   5   6       75.29       45.90     65.75 o 
 -10   5   6      885.57      905.83    171.03 o 
  -9   5   6      137.93      110.60     29.11 o 
  -8   5   6      756.20      745.17     45.30 o 
  -7   5   6      945.16      918.58     53.27 o 
  -6   5   6     1811.32     1677.04     84.13 o 
  -5   5   6       34.16        0.55     14.19 o 
  -4   5   6       49.91       50.41     15.66 o 
  -3   5   6     1585.31     1806.82     65.89 o 
  -2   5   6      540.20      535.17     44.75 o 
  -1   5   6      503.70      585.38     45.01 o 
   0   5   6     6453.03     6800.93    129.22 o 
   1   5   6     1840.30     1867.80     68.96 o 
   2   5   6      139.13      130.91     24.83 o 
   3   5   6      479.44      395.38     41.23 o 
   4   5   6     1356.65     1456.20     70.70 o 
   5   5   6      107.51       97.41     41.72 o 
   6   5   6       96.72       15.59     34.47 o 
   7   5   6       43.76       36.39     38.12 o 
   8   5   6     1188.83     1217.23     99.49 o 
   9   5   6       95.31       77.60     44.98 o 
  10   5   6      149.34      193.74     66.05 o 
  11   5   6        3.96      -18.78     53.89 o 
 -14   6   6       26.55      138.87     87.45 o 
 -13   6   6       14.50      -16.60     61.92 o 
 -12   6   6       18.85       33.02     54.14 o 
 -11   6   6       75.45      104.09     50.88 o 
 -10   6   6      435.07      502.25     91.46 o 
  -9   6   6       34.70       73.97     49.41 o 
  -8   6   6      277.11      368.81     70.91 o 
  -7   6   6        5.30       -0.42     18.41 o 
  -6   6   6      175.16      195.62     37.40 o 
  -5   6   6       28.02       47.59     27.87 o 
  -4   6   6       37.24       87.65     19.26 o 
  -3   6   6     1166.15     1248.97     55.48 o 
  -2   6   6     1441.58     1628.35     77.00 o 
  -1   6   6       79.07       30.18     18.08 o 
   0   6   6      363.39      389.58     37.37 o 
   1   6   6     1215.23     1331.11     60.11 o 
   2   6   6      123.05      173.53     28.19 o 
   3   6   6      176.32      171.27     29.63 o 
   4   6   6        1.59        7.30     18.96 o 
   5   6   6      166.69      220.32     54.53 o 
   6   6   6      150.93      219.52     57.57 o 
   7   6   6      442.08      417.01     76.48 o 
   8   6   6        5.86       -7.50     41.67 o 
   9   6   6       52.33       42.74     51.97 o 
  10   6   6       30.12       72.77     60.28 o 
  11   6   6        4.93      -27.04     65.93 o 
 -14   7   6       46.02      121.99     69.38 o 
 -13   7   6       18.38       72.64     59.76 o 
 -12   7   6      328.99      446.70    100.55 o 
 -11   7   6       24.82       45.22     47.77 o 
 -10   7   6        0.61       19.03     40.31 o 
  -9   7   6     1286.99     1272.90    119.12 o 
  -8   7   6      821.41      928.88     96.22 o 
  -7   7   6      164.22      143.44     46.17 o 
  -6   7   6     3701.10     3229.87    257.57 o 
  -5   7   6     2135.55     1842.41     88.14 o 
  -4   7   6     1227.11     1047.02     51.90 o 
  -3   7   6       72.57      104.60     27.74 o 
  -2   7   6     2387.04     2436.68     87.99 o 
  -1   7   6       79.43      108.85     24.74 o 
   0   7   6      565.18      591.35     41.50 o 
   1   7   6     2079.02     2065.20     77.84 o 
   2   7   6     4271.28     4498.73    113.50 o 
   3   7   6     1875.75     1916.17     77.57 o 
   4   7   6     1416.74     1389.08     67.84 o 
   5   7   6        6.94      -21.45     27.75 o 
   6   7   6       12.05        7.44     31.76 o 
   7   7   6       64.94       70.25     42.77 o 
   8   7   6      305.35      369.42     80.32 o 
   9   7   6       12.67      -29.81     48.66 o 
  10   7   6      541.22      456.03    128.16 o 
 -14   8   6      143.59       21.85    147.37 o 
 -13   8   6       23.15      -14.03     47.34 o 
 -12   8   6      132.39       72.57     65.75 o 
 -11   8   6      396.41      451.88     94.52 o 
 -10   8   6      195.39      206.22     88.72 o 
  -9   8   6       80.92       29.40     38.80 o 
  -8   8   6     1170.44     1034.85    107.04 o 
  -7   8   6      849.11      866.70     92.70 o 
  -6   8   6     2910.44     2689.51    125.63 o 
  -5   8   6     2571.32     2427.06    100.83 o 
  -4   8   6      628.94      593.58     44.96 o 
  -3   8   6       59.29       94.14     23.85 o 
  -2   8   6        3.02       -4.55     14.36 o 
  -1   8   6      515.95      495.83     47.71 o 
   0   8   6     5767.43     5722.17    140.67 o 
   1   8   6      600.40      692.39     50.72 o 
   2   8   6     3023.89     3056.90     95.41 o 
   3   8   6     2002.46     1859.11    100.13 o 
   4   8   6      133.49       80.77     28.69 o 
   5   8   6     1808.71     1797.92    128.14 o 
   6   8   6      104.69      152.08     49.61 o 
   7   8   6     1185.89     1388.35    167.20 o 
   8   8   6      120.60      159.44     60.09 o 
   9   8   6      684.70      805.32    146.04 o 
  10   8   6       53.05      127.52     85.64 o 
 -14   9   6       10.46      -27.89     75.69 o 
 -13   9   6      277.28      157.59     91.42 o 
 -12   9   6       64.46       35.14     81.27 o 
 -11   9   6      728.84      994.37    237.53 o 
 -10   9   6      270.30      198.50     69.93 o 
  -9   9   6        2.06       76.36     42.37 o 
  -8   9   6     3133.12     3254.82    186.84 o 
  -7   9   6       12.66        7.69     27.31 o 
  -6   9   6     1486.89     1501.84    107.00 o 
  -5   9   6      183.54      214.02     44.83 o 
  -4   9   6       35.98       17.71     16.66 o 
  -3   9   6     5038.92     4725.63    112.80 o 
  -2   9   6       30.11       44.97     17.20 o 
  -1   9   6     2262.77     2462.18     80.40 o 
   0   9   6      417.12      374.55     40.56 o 
   1   9   6       61.49       78.92     23.11 o 
   2   9   6      821.21      895.82     54.55 o 
   3   9   6     1072.83     1100.07     64.39 o 
   4   9   6      282.84      274.70     42.46 o 
   5   9   6        2.46       -4.14     35.09 o 
   6   9   6        9.40       36.69     39.26 o 
   7   9   6       15.31       38.15     40.42 o 
   8   9   6      475.90      416.01     97.10 o 
   9   9   6       67.86       41.64     71.24 o 
  10   9   6       35.32       28.84     76.50 o 
 -13  10   6       97.39      147.90     71.81 o 
 -12  10   6       47.39      -15.92     75.69 o 
 -11  10   6      281.30      290.59     85.56 o 
 -10  10   6       36.13       63.08     52.81 o 
  -9  10   6      246.93      285.62    112.51 o 
  -8  10   6      180.24      180.02     48.35 o 
  -7  10   6      920.95     1012.89     85.48 o 
  -6  10   6      199.68      195.61     49.87 o 
  -5  10   6        9.97       14.22     22.71 o 
  -4  10   6     1099.82     1232.25     87.40 o 
  -3  10   6      368.35      418.86     42.61 o 
  -2  10   6      353.94      292.71     48.89 o 
  -1  10   6      148.97      177.82     28.02 o 
   0  10   6       13.07       -3.27     14.43 o 
   1  10   6      237.11      150.00     28.28 o 
   2  10   6      293.12      310.07     40.82 o 
   3  10   6      407.22      570.61     51.72 o 
   4  10   6      114.96       69.63     25.84 o 
   5  10   6      431.43      467.78     75.97 o 
   6  10   6        3.42       -7.89     37.57 o 
   7  10   6       35.82       75.31     51.42 o 
   8  10   6      263.12      130.20     70.23 o 
   9  10   6       62.54       18.66     62.50 o 
  10  10   6        0.78      -46.48     63.81 o 
 -13  11   6        7.97       20.08     59.31 o 
 -12  11   6       62.41       77.81    124.97 o 
 -11  11   6      113.98      167.29     67.08 o 
 -10  11   6        5.65       12.52     45.22 o 
  -9  11   6      388.88      421.29     88.55 o 
  -8  11   6      563.72      586.32     79.41 o 
  -7  11   6        0.02       -2.90     31.53 o 
  -6  11   6     2534.98     2515.80    131.62 o 
  -5  11   6     2908.84     3159.61    240.76 o 
  -4  11   6      635.52      638.38     76.80 o 
  -3  11   6      378.29      403.46     43.02 o 
  -2  11   6       29.31       27.04     18.87 o 
  -1  11   6       37.30       16.98     17.65 o 
   0  11   6      612.90      561.22     51.01 o 
   1  11   6      497.33      655.09     53.64 o 
   2  11   6      707.91      632.97     54.23 o 
   3  11   6      528.10      599.79     55.77 o 
   4  11   6      444.93      434.76     51.32 o 
   5  11   6       41.59        1.09     27.69 o 
   6  11   6       56.11       82.77     53.05 o 
   7  11   6       78.92       59.01     60.26 o 
   8  11   6       76.16       55.08     61.99 o 
   9  11   6       91.74      -27.99     56.51 o 
 -13  12   6      132.87       65.21     73.77 o 
 -12  12   6       68.05      -34.48     97.83 o 
 -11  12   6       34.14       39.71     75.25 o 
 -10  12   6       45.73       68.49     56.89 o 
  -9  12   6      989.95     1152.96    102.65 o 
  -8  12   6       97.46      106.75     56.63 o 
  -7  12   6     2227.60     2312.51    133.44 o 
  -6  12   6      135.23      118.33     53.76 o 
  -5  12   6      286.82      273.61     55.01 o 
  -4  12   6        2.06      -19.79     19.79 o 
  -3  12   6      297.11      352.16     51.45 o 
  -2  12   6     2155.12     2348.10     85.79 o 
  -1  12   6      861.08      858.33     54.88 o 
   0  12   6       89.40       96.03     28.28 o 
   1  12   6      260.97      243.32     38.65 o 
   2  12   6     1701.12     1688.05     81.96 o 
   3  12   6     2418.54     2398.09     98.44 o 
   4  12   6      859.01     1098.48    103.71 o 
   5  12   6      241.00      224.56     46.92 o 
   6  12   6       38.28      -36.26     48.62 o 
   7  12   6      280.06      453.31    107.06 o 
   8  12   6       15.23        6.59     47.40 o 
   9  12   6      514.38      236.03    289.38 o 
 -12  13   6      119.42       40.24     58.91 o 
 -11  13   6        1.59      -17.67     48.89 o 
 -10  13   6      174.47      190.92     88.89 o 
  -9  13   6      121.47       45.33     41.43 o 
  -8  13   6      283.21      303.20     66.73 o 
  -7  13   6       96.42      102.48     52.57 o 
  -6  13   6       26.26       -2.89     29.80 o 
  -5  13   6       33.47       -5.69     25.78 o 
  -4  13   6       45.05       21.40     24.68 o 
  -3  13   6      170.97      146.80     37.35 o 
  -2  13   6      355.87      432.76     58.07 o 
  -1  13   6     1556.48     1315.74     76.15 o 
   0  13   6     1481.17     1516.94     72.72 o 
   1  13   6      688.22      715.83     57.55 o 
   2  13   6      204.55      299.93     43.53 o 
   3  13   6      754.13      883.35    122.96 o 
   4  13   6      100.55      107.45     37.41 o 
   5  13   6      578.94      717.69     92.12 o 
   6  13   6      723.08      980.10    147.55 o 
   7  13   6        7.92      -13.98     57.23 o 
   8  13   6       60.76      -52.94     52.94 o 
   9  13   6       15.02       22.02     65.83 o 
 -12  14   6        6.92       75.62     71.97 o 
 -11  14   6       74.86       52.54     59.71 o 
 -10  14   6       23.31        0.17     54.31 o 
  -9  14   6       13.84       14.20     40.61 o 
  -8  14   6        4.92        8.85     35.28 o 
  -7  14   6     1035.99     1112.08    103.75 o 
  -6  14   6       20.28       19.52     36.01 o 
  -5  14   6       41.60       64.07     34.36 o 
  -4  14   6      317.58      310.69     51.85 o 
  -3  14   6      736.77      784.86     77.21 o 
  -2  14   6       96.54       84.13     34.31 o 
  -1  14   6     1282.62     1422.67    173.16 o 
   0  14   6       16.63       39.95     23.87 o 
   1  14   6      197.29      132.08     31.34 o 
   2  14   6        8.44      -23.09     23.09 o 
   3  14   6      102.99      121.90     37.35 o 
   4  14   6      368.21      487.56     79.82 o 
   5  14   6       95.16      163.08     53.78 o 
   6  14   6      203.42      255.79     80.86 o 
   7  14   6       13.13      -13.36     58.81 o 
   8  14   6        0.67      -66.16    115.39 o 
 -12  15   6       29.74       41.84     71.91 o 
 -11  15   6        1.21       58.26     92.34 o 
 -10  15   6       15.95       24.55     41.64 o 
  -9  15   6        2.60      -16.68     36.57 o 
  -8  15   6       33.73       43.79     45.94 o 
  -7  15   6       51.28       30.67     38.85 o 
  -6  15   6      487.26      391.55     72.57 o 
  -5  15   6      129.12      117.55     54.84 o 
  -4  15   6       89.65       95.89     34.29 o 
  -3  15   6      484.54      423.84     59.75 o 
  -2  15   6       16.77       14.81     28.04 o 
  -1  15   6      529.16      567.54     84.70 o 
   0  15   6     2267.64     2485.05    177.62 o 
   1  15   6     3521.38     3584.82    136.69 o 
   2  15   6        0.35      -24.15     24.15 o 
   3  15   6      551.42      469.11     65.69 o 
   4  15   6      479.23      516.93     83.56 o 
   5  15   6      167.48       67.06     51.55 o 
   6  15   6      200.12      113.35     80.80 o 
   7  15   6       38.78       16.19     58.67 o 
   8  15   6      240.26       48.35    171.90 o 
 -11  16   6       43.58       75.92     62.10 o 
 -10  16   6      167.31       92.18     70.13 o 
  -9  16   6      191.02      115.80     52.64 o 
  -8  16   6        0.94      -39.72     39.72 o 
  -7  16   6      508.35      738.57    101.23 o 
  -6  16   6       55.45       44.09     50.16 o 
  -5  16   6      748.67      513.19     81.73 o 
  -4  16   6     1296.17     1287.02     89.98 o 
  -3  16   6       88.93       87.58     36.41 o 
  -2  16   6     3958.70     4230.07    153.51 o 
  -1  16   6       11.74      -19.44     31.43 o 
   0  16   6     1014.87      946.55    101.21 o 
   1  16   6        2.40        0.60     30.14 o 
   2  16   6     1064.78     1139.08    102.40 o 
   3  16   6      399.43      457.04     65.65 o 
   4  16   6        4.62        0.49     35.72 o 
   5  16   6       16.86       -2.80     48.58 o 
   6  16   6       45.89      -38.73     59.86 o 
   7  16   6      257.58       90.28    120.70 o 
   8  16   6        7.80       12.17     90.94 o 
 -11  17   6       59.03      -34.26     56.85 o 
 -10  17   6      332.31      190.44    105.82 o 
  -9  17   6       62.38       83.30     51.35 o 
  -8  17   6      111.26      152.40     57.37 o 
  -7  17   6        2.36       37.46     52.50 o 
  -6  17   6       67.05       94.77     47.47 o 
  -5  17   6       22.26       55.30     42.94 o 
  -4  17   6     3075.70     2907.44    219.75 o 
  -3  17   6      701.77      609.67     75.71 o 
  -2  17   6      166.62      154.86     46.89 o 
  -1  17   6      814.05      747.74     97.70 o 
   0  17   6      374.87      339.75     70.25 o 
   1  17   6      118.25      117.90     57.48 o 
   2  17   6      178.81      257.50     59.46 o 
   3  17   6       54.87       28.05     43.18 o 
   4  17   6       10.53      -18.09     45.72 o 
   5  17   6       73.16      103.43     63.59 o 
   6  17   6      147.64      125.59    137.91 o 
   7  17   6        2.30      -17.64    107.19 o 
 -10  18   6        8.52       26.81    108.98 o 
  -9  18   6       26.84       12.10     48.16 o 
  -8  18   6       61.61      128.67     55.06 o 
  -7  18   6      194.41       57.59     49.74 o 
  -6  18   6      457.93      523.14     92.16 o 
  -5  18   6       50.99       -4.41     50.41 o 
  -4  18   6       26.39       48.05     37.03 o 
  -3  18   6      476.59      507.14     71.84 o 
  -2  18   6      347.77      322.83     71.36 o 
  -1  18   6        1.15        3.68     39.11 o 
   0  18   6      188.95      185.32     75.57 o 
   1  18   6       80.07       76.54     54.64 o 
   2  18   6       45.41       39.22     59.31 o 
   3  18   6       50.14       55.68     46.71 o 
   4  18   6       32.86       37.84    123.75 o 
   5  18   6      102.55       95.89     71.79 o 
   6  18   6       21.46       76.40     78.89 o 
  -9  19   6       13.06      -45.75     53.31 o 
  -8  19   6      329.78      203.36    110.38 o 
  -7  19   6       49.25        0.72     51.02 o 
  -6  19   6      132.72       67.11     45.92 o 
  -5  19   6      157.96      118.67     46.74 o 
  -4  19   6        8.64        4.71     37.28 o 
  -3  19   6      520.29      522.94     73.69 o 
  -2  19   6       15.57       24.95     43.86 o 
  -1  19   6       98.88       64.71     62.14 o 
   0  19   6       49.44      -24.67    131.81 o 
   1  19   6        4.49       46.78     57.37 o 
   2  19   6      104.63      155.49     74.27 o 
   3  19   6      519.32      452.86    111.79 o 
   4  19   6       86.52       42.85     59.13 o 
   5  19   6        0.26      -11.20     61.85 o 
   6  19   6       11.76      -41.13     95.25 o 
  -9  20   6      133.58      304.52     94.06 o 
  -8  20   6       57.29       22.81     55.19 o 
  -7  20   6      116.84       62.60     54.68 o 
  -6  20   6      112.11       87.12     59.49 o 
  -5  20   6      385.19      292.36    112.43 o 
  -4  20   6       20.76       48.06     42.71 o 
  -3  20   6      383.34      415.04     72.31 o 
  -2  20   6      282.81      226.40     76.94 o 
  -1  20   6      133.17       91.84     63.94 o 
   0  20   6      671.62      825.05    200.01 o 
   1  20   6        0.25      -16.92     51.64 o 
   2  20   6       98.87      180.31    164.02 o 
   3  20   6        0.65      -27.25     79.79 o 
   4  20   6      119.19      -30.85     77.82 o 
   5  20   6       94.16      322.28    115.47 o 
  -8  21   6      246.63      105.71     71.60 o 
  -7  21   6      151.87       63.14     58.89 o 
  -6  21   6        0.91        5.63     60.07 o 
  -5  21   6       46.00       52.09     46.78 o 
  -4  21   6      600.10      604.17     88.24 o 
  -3  21   6      205.87      205.46     88.32 o 
  -2  21   6       76.82       78.39    149.20 o 
  -1  21   6      146.58       17.13    162.49 o 
   0  21   6        0.84      -41.82     41.82 o 
   1  21   6       37.67        5.01     49.86 o 
   2  21   6        4.72      -27.14     83.66 o 
   3  21   6      127.67      200.50     92.16 o 
   4  21   6      120.14      143.10    126.45 o 
  -6  22   6        8.28      -49.16     49.16 o 
  -5  22   6       59.36       55.95     46.29 o 
  -4  22   6       16.13       63.32     75.64 o 
  -3  22   6      104.72       77.88     96.82 o 
  -2  22   6        6.63      -30.55     52.64 o 
  -1  22   6       31.62       69.39     63.34 o 
   0  22   6        2.66      -51.60     54.17 o 
   1  22   6        3.21      -24.39     59.74 o 
   2  22   6       59.37       17.82     95.47 o 
   3  22   6       11.53       62.61     86.87 o 
  -5  23   6      179.76       53.13     64.67 o 
  -4  23   6       19.20        6.70     78.65 o 
  -3  23   6       18.28       29.89     78.36 o 
  -2  23   6       26.29        6.78     72.16 o 
  -1  23   6      107.61      102.08     88.50 o 
   0  23   6       53.36       77.08     72.85 o 
   1  23   6      159.08       -9.11    132.03 o 
 -14   1   7      181.95      220.22     82.42 o 
 -13   1   7      113.29      122.98     52.23 o 
 -12   1   7       67.32      110.30     41.42 o 
 -11   1   7       78.22       73.81     35.31 o 
 -10   1   7       50.01       85.04     51.13 o 
  -9   1   7      562.84      644.41     94.90 o 
  -8   1   7      256.48      110.33     68.76 o 
  -7   1   7      130.78      138.33     43.62 o 
  -6   1   7        9.63        0.21     13.62 o 
  -5   1   7      973.92      893.80     60.86 o 
  -4   1   7      264.74      310.23     72.64 o 
  -3   1   7     4094.00     4008.02    157.94 o 
  -2   1   7      613.40      743.56     71.69 o 
  -1   1   7     2702.15     2455.34    194.00 o 
   0   1   7      152.57      100.01     34.42 o 
   1   1   7      316.51      319.73     83.18 o 
   2   1   7     1694.12     1704.15    121.68 o 
   3   1   7     1658.18     1772.73    108.36 o 
   4   1   7        4.98       20.24     28.19 o 
   5   1   7      274.14      261.30     52.02 o 
   6   1   7     1528.96     1700.96    102.71 o 
   7   1   7      188.91      253.41     54.35 o 
   8   1   7      512.95      536.38     85.35 o 
   9   1   7       28.76       47.49     37.45 o 
  10   1   7       41.88       -3.30     38.77 o 
 -15   2   7       31.99      -31.98     83.40 o 
 -14   2   7      146.86      148.28     81.32 o 
 -13   2   7       33.52       28.50     53.95 o 
 -12   2   7       59.07       76.55     37.06 o 
 -11   2   7      472.42      690.90     72.01 o 
 -10   2   7       21.67       64.45     41.67 o 
  -9   2   7     1356.60     1302.34    140.75 o 
  -8   2   7      191.27      254.31     44.11 o 
  -7   2   7      308.21      473.43     56.44 o 
  -6   2   7     2042.34     1800.68     73.87 o 
  -5   2   7     2501.55     2297.90     97.11 o 
  -4   2   7     5296.11     4603.77    169.45 o 
  -3   2   7     4823.86     5038.52    177.79 o 
  -2   2   7     3812.46     3500.26    148.83 o 
  -1   2   7     7388.14     7509.78    326.90 o 
   0   2   7     4833.58     4486.37    180.30 o 
   1   2   7     1054.50     1107.99     94.02 o 
   2   2   7     1684.32     1604.15     97.69 o 
   3   2   7      147.71      101.21     30.87 o 
   4   2   7      866.45      706.24     88.08 o 
   5   2   7      840.23      888.93     83.92 o 
   6   2   7        7.71        0.35     27.84 o 
   7   2   7      895.50     1045.41    100.13 o 
   8   2   7      616.73      666.91     88.04 o 
   9   2   7        7.66        4.57     35.38 o 
  10   2   7      129.95       18.49     54.89 o 
 -15   3   7        8.76        5.49     77.56 o 
 -14   3   7        1.41       13.37     66.30 o 
 -13   3   7      177.15      108.46     88.94 o 
 -12   3   7      141.76      213.85     70.58 o 
 -11   3   7      763.74      928.92     89.95 o 
 -10   3   7     1292.17     1254.27     78.60 o 
  -9   3   7     1578.89     1462.82    207.55 o 
  -8   3   7       91.63      127.93     34.86 o 
  -7   3   7     1207.86     1279.37     74.20 o 
  -6   3   7     1401.80     1253.44     74.36 o 
  -5   3   7      251.45      313.69     45.63 o 
  -4   3   7      918.75      985.17     99.50 o 
  -3   3   7     3052.08     2798.26    132.11 o 
  -2   3   7     3747.51     3620.50    173.73 o 
  -1   3   7      410.08      259.74     53.64 o 
   0   3   7       17.48       11.68     32.42 o 
   1   3   7     1141.04     1140.76    193.43 o 
   2   3   7     2222.85     2156.39     90.83 o 
   3   3   7      939.94      933.65     62.81 o 
   4   3   7      233.50      221.70     51.19 o 
   5   3   7        2.58      -24.49     24.49 o 
   6   3   7        7.53       89.24     42.11 o 
   7   3   7      108.06      119.84     44.39 o 
   8   3   7      164.73      197.57     54.95 o 
   9   3   7      127.61       73.08     41.58 o 
  10   3   7        3.07      -22.34     39.86 o 
 -14   4   7        0.15      -52.66     52.66 o 
 -13   4   7        4.79       56.45     56.70 o 
 -12   4   7      293.96      536.06    104.51 o 
 -11   4   7       21.70        8.74     56.39 o 
 -10   4   7        1.81      -23.47     32.60 o 
  -9   4   7       74.62       57.47     24.74 o 
  -8   4   7       49.57       66.84     23.62 o 
  -7   4   7       40.69       29.49     19.80 o 
  -6   4   7      411.81      376.46     74.86 o 
  -5   4   7      654.52      749.20     57.68 o 
  -4   4   7     1193.74     1361.75    130.18 o 
  -3   4   7      439.25      461.18     83.18 o 
  -2   4   7      286.42      171.66     43.30 o 
  -1   4   7      459.27      320.84     47.75 o 
   0   4   7      326.97      404.85     53.87 o 
   1   4   7        0.21       17.02     18.65 o 
   2   4   7       49.47       25.48     23.01 o 
   3   4   7      133.70      104.45     31.41 o 
   4   4   7      882.42      933.01     89.14 o 
   5   4   7      321.64      540.07     99.52 o 
   6   4   7       98.89      120.23     46.88 o 
   7   4   7      115.88      113.04     50.93 o 
   8   4   7      171.14      192.99     63.12 o 
   9   4   7        0.37       31.54     43.75 o 
  10   4   7       42.54       36.75     53.79 o 
 -14   5   7       78.58      155.60     94.60 o 
 -13   5   7      407.40      581.07    116.41 o 
 -12   5   7      159.73      248.17     75.98 o 
 -11   5   7       37.49      103.94     50.74 o 
 -10   5   7     2487.46     2797.15    177.06 o 
  -9   5   7      620.82      536.10     92.00 o 
  -8   5   7       22.88       57.74     22.62 o 
  -7   5   7      638.84      653.33     65.92 o 
  -6   5   7        8.63      -18.65     18.65 o 
  -5   5   7      426.22      432.86     44.48 o 
  -4   5   7     4028.17     3803.42    111.89 o 
  -3   5   7      280.72      192.97     38.24 o 
  -2   5   7       45.81      103.21     31.39 o 
  -1   5   7     1446.99     1272.80     67.84 o 
   0   5   7     2249.02     1945.00     82.78 o 
   1   5   7      410.53      335.20     37.79 o 
   2   5   7       11.07       24.00     18.31 o 
   3   5   7       14.20       20.17     24.06 o 
   4   5   7      207.07      152.55     43.70 o 
   5   5   7      306.77      244.53     55.72 o 
   6   5   7      825.91      893.74    105.54 o 
   7   5   7      352.09      342.29     73.51 o 
   8   5   7        0.84       87.10     51.30 o 
   9   5   7      234.58      174.49     72.59 o 
  10   5   7       59.71       10.95     51.51 o 
 -14   6   7       29.70      -26.16     67.50 o 
 -13   6   7      516.60      513.94    112.86 o 
 -12   6   7      551.07      738.68    181.36 o 
 -11   6   7      478.37      523.83     98.09 o 
 -10   6   7       22.54        8.06     37.38 o 
  -9   6   7      415.43      407.17     80.12 o 
  -8   6   7     2127.60     2349.98    191.69 o 
  -7   6   7      358.67      320.05     48.38 o 
  -6   6   7      160.20      127.31     31.25 o 
  -5   6   7      505.67      382.24     43.87 o 
  -4   6   7       95.98      100.56     24.31 o 
  -3   6   7      756.23      741.55     52.91 o 
  -2   6   7    11092.47     9781.81    259.34 o 
  -1   6   7      264.50      209.92     35.83 o 
   0   6   7      861.89      839.51     57.27 o 
   1   6   7      512.61      477.08     44.08 o 
   2   6   7       20.33       28.45     19.85 o 
   3   6   7      831.42      755.28     55.17 o 
   4   6   7      762.05      845.28     65.32 o 
   5   6   7     2925.29     3054.48    154.68 o 
   6   6   7      272.94      277.15     67.45 o 
   7   6   7     2153.56     2044.07    141.73 o 
   8   6   7      661.05      840.11    113.82 o 
   9   6   7      118.97      129.26     62.83 o 
  10   6   7        0.73       61.87     78.18 o 
 -14   7   7       20.22       31.08     74.46 o 
 -13   7   7        0.60        7.28     49.56 o 
 -12   7   7      184.75      129.24    102.14 o 
 -11   7   7       47.95        5.63     48.10 o 
 -10   7   7      188.99      233.31     69.85 o 
  -9   7   7      113.34      214.40     61.45 o 
  -8   7   7     1017.61     1162.42    112.66 o 
  -7   7   7      511.34      656.26     97.03 o 
  -6   7   7        1.64       19.83     21.56 o 
  -5   7   7     2150.06     1897.94     80.85 o 
  -4   7   7     1810.56     1550.56     74.11 o 
  -3   7   7     2538.92     2425.40    108.53 o 
  -2   7   7       92.61       80.18     26.34 o 
  -1   7   7     4705.17     4784.25    169.68 o 
   0   7   7      854.12      798.02     61.15 o 
   1   7   7        5.34       12.82     17.40 o 
   2   7   7       28.37       36.05     19.30 o 
   3   7   7       98.33      151.10     43.06 o 
   4   7   7      660.03      775.90     67.11 o 
   5   7   7        2.94      -16.06     34.16 o 
   6   7   7      802.09      870.19    105.96 o 
   7   7   7        2.08      -17.04     36.89 o 
   8   7   7      361.22      437.89     85.00 o 
   9   7   7        6.35      -47.46     47.46 o 
  10   7   7       42.49       53.13     86.15 o 
 -14   8   7       51.49       53.42     66.82 o 
 -13   8   7       22.89       43.10     48.73 o 
 -12   8   7       13.71       74.16     91.16 o 
 -11   8   7       17.25      -21.73     41.57 o 
 -10   8   7       72.85      112.51     59.03 o 
  -9   8   7      616.32      653.74    106.33 o 
  -8   8   7      448.08      560.71     95.95 o 
  -7   8   7     1829.25     1782.59    138.34 o 
  -6   8   7      178.75      221.73     57.94 o 
  -5   8   7      483.74      467.93     46.17 o 
  -4   8   7      581.77      606.03     50.17 o 
  -3   8   7      327.57      226.96     33.43 o 
  -2   8   7      112.72       96.06     27.11 o 
  -1   8   7      994.08     1081.59     69.10 o 
   0   8   7      274.28      261.23     36.07 o 
   1   8   7      113.49      176.90     29.77 o 
   2   8   7        8.75       -9.05     18.86 o 
   3   8   7      595.06      685.35     55.80 o 
   4   8   7       24.59       18.12     23.96 o 
   5   8   7      664.38      759.57     95.93 o 
   6   8   7        0.57      -25.21     37.63 o 
   7   8   7        0.02       22.46     42.53 o 
   8   8   7        0.96       31.67     47.79 o 
   9   8   7       29.56       22.44     67.91 o 
  10   8   7       20.01       35.43     78.11 o 
 -14   9   7        0.24      -30.36     90.72 o 
 -13   9   7        0.24      -12.31     47.30 o 
 -12   9   7       79.18       22.57     83.84 o 
 -11   9   7       65.08      102.11     55.29 o 
 -10   9   7      446.39      533.79    121.62 o 
  -9   9   7      323.81      335.32     81.03 o 
  -8   9   7      211.51      300.52     75.95 o 
  -7   9   7      532.23      570.87     94.92 o 
  -6   9   7      548.01      401.24     61.85 o 
  -5   9   7        7.98        6.80     20.36 o 
  -4   9   7     1428.46     1306.10     64.90 o 
  -3   9   7     3353.20     3552.59    104.25 o 
  -2   9   7       28.39       41.22     20.70 o 
  -1   9   7      741.75      730.59     57.26 o 
   0   9   7     1515.54     1538.95     70.64 o 
   1   9   7      934.23     1040.11     61.49 o 
   2   9   7      825.82      729.36     56.73 o 
   3   9   7      430.92      383.06     48.50 o 
   4   9   7      116.84       98.93     35.94 o 
   5   9   7      640.44      625.59     88.74 o 
   6   9   7      984.06      888.53    107.43 o 
   7   9   7       94.56      193.61     60.76 o 
   8   9   7      220.83       88.25     57.38 o 
   9   9   7        0.41       43.67     64.90 o 
 -13  10   7       25.07       54.69     58.19 o 
 -12  10   7        5.56      -76.60     76.60 o 
 -11  10   7      690.26      869.16    132.96 o 
 -10  10   7        1.18       29.84     43.88 o 
  -9  10   7     2101.48     2406.50    175.46 o 
  -8  10   7      666.15      504.92     91.48 o 
  -7  10   7      861.21      866.67    105.12 o 
  -6  10   7        3.57      -10.38     35.75 o 
  -5  10   7      931.57      948.81     69.84 o 
  -4  10   7      278.33      291.51     38.09 o 
  -3  10   7      157.87      141.44     26.90 o 
  -2  10   7     5395.02     5380.87    149.08 o 
  -1  10   7     2229.24     2259.92    120.15 o 
   0  10   7      316.89      307.19     40.91 o 
   1  10   7      139.38      183.17     33.66 o 
   2  10   7       52.17        4.94     25.79 o 
   3  10   7     2431.35     2418.16     97.18 o 
   4  10   7      931.32      987.60     78.33 o 
   5  10   7      530.57      526.93     81.83 o 
   6  10   7       10.60       12.94     43.02 o 
   7  10   7      285.51      233.39    195.00 o 
   8  10   7       22.72       38.89     77.13 o 
   9  10   7      246.92       80.24    107.80 o 
 -13  11   7       25.60       13.86    101.01 o 
 -12  11   7      205.75      246.15     84.22 o 
 -11  11   7        6.85       25.72     51.15 o 
 -10  11   7      447.57      386.72     96.39 o 
  -9  11   7      330.37      402.30     86.83 o 
  -8  11   7     1623.19     1694.57    200.39 o 
  -7  11   7       62.38       73.71     35.53 o 
  -6  11   7       66.63       62.57     33.69 o 
  -5  11   7      419.86      501.51     63.45 o 
  -4  11   7      244.19      351.75     51.55 o 
  -3  11   7       28.70       21.06     19.14 o 
  -2  11   7      157.39      251.36     40.72 o 
  -1  11   7      351.65      516.06     55.14 o 
   0  11   7      112.49       89.55     26.22 o 
   1  11   7       35.07       47.83     24.08 o 
   2  11   7      180.72      171.25     36.01 o 
   3  11   7      148.66      170.70     38.90 o 
   4  11   7     2512.64     2660.98    148.20 o 
   5  11   7      150.54      194.60     71.46 o 
   6  11   7       57.22       23.11     47.43 o 
   7  11   7       69.61       61.90     66.56 o 
   8  11   7       38.13       67.76     66.72 o 
   9  11   7      160.93        7.08     71.99 o 
 -13  12   7      155.05       92.16     73.99 o 
 -12  12   7       78.41       74.89     70.88 o 
 -11  12   7       26.32       35.88     59.00 o 
 -10  12   7        2.16       72.70     54.28 o 
  -9  12   7      104.50      173.70     75.17 o 
  -8  12   7       17.87       -4.40     32.71 o 
  -7  12   7      709.07      724.71     91.41 o 
  -6  12   7      148.87       98.56     44.02 o 
  -5  12   7     1709.39     1591.88     92.49 o 
  -4  12   7      149.96      206.64     42.54 o 
  -3  12   7       30.96       53.20     25.62 o 
  -2  12   7        3.11       -5.08     19.77 o 
  -1  12   7     2035.59     2138.29     98.80 o 
   0  12   7       63.57       76.41     26.06 o 
   1  12   7       39.05       -7.20     21.71 o 
   2  12   7     1229.66     1231.39     74.93 o 
   3  12   7      946.07     1097.44     74.96 o 
   4  12   7       29.58        8.35     28.78 o 
   5  12   7        0.03        3.59     39.24 o 
   6  12   7       19.06        6.82     54.79 o 
   7  12   7       34.12       22.52     59.04 o 
   8  12   7       52.72      127.73     71.99 o 
 -12  13   7      108.20      110.37     78.65 o 
 -11  13   7       58.13      161.73     73.35 o 
 -10  13   7      211.49      147.67     76.46 o 
  -9  13   7      407.15      355.98     88.84 o 
  -8  13   7       90.61       74.48     43.04 o 
  -7  13   7        7.74       -6.56     30.94 o 
  -6  13   7      275.43      351.22     66.84 o 
  -5  13   7      421.63      452.83     73.12 o 
  -4  13   7       25.74       -1.45     23.59 o 
  -3  13   7     1204.06     1356.53    152.85 o 
  -2  13   7       28.98       32.41     28.01 o 
  -1  13   7     1531.73     1660.85     90.50 o 
   0  13   7      382.15      338.80     44.88 o 
   1  13   7        0.35      -13.19     22.13 o 
   2  13   7      675.07      778.59     67.98 o 
   3  13   7       65.39      137.35     36.99 o 
   4  13   7      191.63      182.89     48.83 o 
   5  13   7      262.77      302.63     83.74 o 
   6  13   7      487.18      495.05    108.83 o 
   7  13   7      259.40      110.51    202.49 o 
   8  13   7      179.69       46.05    130.16 o 
 -12  14   7       43.12      -49.73     67.70 o 
 -11  14   7      380.89      121.25    200.23 o 
 -10  14   7        7.37       46.86     52.27 o 
  -9  14   7      326.65      349.51    105.10 o 
  -8  14   7        8.34      -27.74     32.12 o 
  -7  14   7       32.09       -3.92     47.18 o 
  -6  14   7     1323.20     1324.98    109.12 o 
  -5  14   7        0.94       -4.06     26.06 o 
  -4  14   7      997.67     1123.94     83.61 o 
  -3  14   7      169.88      180.00     42.99 o 
  -2  14   7     2495.05     2422.03    141.38 o 
  -1  14   7        1.43      -17.24     28.11 o 
   0  14   7     1478.19     1967.87    101.97 o 
   1  14   7      124.54      139.59     34.81 o 
   2  14   7      802.02      705.68     69.42 o 
   3  14   7      599.08      625.26     66.62 o 
   4  14   7        2.82        1.17     38.72 o 
   5  14   7      587.90      778.19    133.14 o 
   6  14   7        1.83       -5.39     55.47 o 
   7  14   7       55.54      110.41    104.93 o 
   8  14   7       94.58       58.18     78.16 o 
 -12  15   7       13.43      -76.78     76.78 o 
 -11  15   7        0.05       17.34    109.77 o 
 -10  15   7        1.95       38.53     47.55 o 
  -9  15   7        2.60       -9.88     40.23 o 
  -8  15   7      856.07     1001.12    120.60 o 
  -7  15   7      241.89      182.51     54.45 o 
  -6  15   7      140.60      192.25     56.15 o 
  -5  15   7      815.40      813.78     86.16 o 
  -4  15   7      493.89      467.55     65.69 o 
  -3  15   7     1339.47     1366.61     92.35 o 
  -2  15   7      109.56      128.43     46.32 o 
  -1  15   7      505.85      481.38     76.73 o 
   0  15   7        2.75       -1.57     25.95 o 
   1  15   7      550.63      501.30     65.26 o 
   2  15   7      935.14     1119.23     88.34 o 
   3  15   7      199.08      188.47     48.34 o 
   4  15   7      108.04       83.85     48.97 o 
   5  15   7       12.72       30.16     56.22 o 
   6  15   7        0.62      -29.87     60.48 o 
   7  15   7        2.66      -12.24     62.75 o 
 -11  16   7       41.52        1.43     61.51 o 
 -10  16   7       46.47      -43.72     43.72 o 
  -9  16   7        1.14      -39.36     39.36 o 
  -8  16   7      269.06      262.90     64.89 o 
  -7  16   7      252.15      263.13     68.62 o 
  -6  16   7       24.44       94.50     51.53 o 
  -5  16   7        4.59       -0.91     31.85 o 
  -4  16   7        9.94       -7.36     30.81 o 
  -3  16   7       38.51       21.47     30.35 o 
  -2  16   7      623.50      589.11     87.23 o 
  -1  16   7      302.03      378.79     74.32 o 
   0  16   7        3.63       24.90     39.40 o 
   1  16   7      250.79      306.06     56.88 o 
   2  16   7      777.15      724.51     96.99 o 
   3  16   7      132.11      223.88     59.64 o 
   4  16   7      491.49      463.72     85.04 o 
   5  16   7        7.40       80.22     59.75 o 
   6  16   7        0.14       35.76     71.01 o 
   7  16   7       14.58        1.74     81.65 o 
 -10  17   7      258.65      137.76    130.30 o 
  -9  17   7        2.51      -40.85     40.85 o 
  -8  17   7        5.71       18.49     51.47 o 
  -7  17   7      248.18      275.33     69.95 o 
  -6  17   7        6.52       32.95     43.74 o 
  -5  17   7      192.88      216.82     51.99 o 
  -4  17   7       19.66       14.05     32.28 o 
  -3  17   7      696.82      728.65     83.10 o 
  -2  17   7       24.95       10.13     37.16 o 
  -1  17   7      496.60      594.22     92.26 o 
   0  17   7      347.58      487.43     82.06 o 
   1  17   7      141.80      213.91     73.57 o 
   2  17   7        8.32        0.72     41.30 o 
   3  17   7      157.21       69.19     79.78 o 
   4  17   7       97.89       66.41     62.76 o 
   5  17   7        6.74      -20.76     62.30 o 
   6  17   7      102.49       62.25     83.34 o 
 -10  18   7       38.40       18.18     57.06 o 
  -9  18   7       26.69       33.37     53.78 o 
  -8  18   7        5.32        6.29     39.86 o 
  -7  18   7      419.92      202.42    148.17 o 
  -6  18   7      499.36      292.60     65.57 o 
  -5  18   7      227.82      223.04    104.88 o 
  -4  18   7      674.17      790.87     89.74 o 
  -3  18   7      448.55      427.97     68.77 o 
  -2  18   7      580.94      659.96     95.98 o 
  -1  18   7      131.32       53.06     52.16 o 
   0  18   7      572.06      644.61    122.93 o 
   1  18   7      113.16       85.49     64.54 o 
   2  18   7      136.20       82.84     67.93 o 
   3  18   7      199.64      155.95     72.53 o 
   4  18   7       43.81      129.98     67.58 o 
   5  18   7        2.44      -84.45     84.45 o 
   6  18   7        8.51      -16.65    101.88 o 
  -9  19   7        0.19      -33.82     52.17 o 
  -8  19   7      163.13      111.95     60.40 o 
  -7  19   7      101.48       82.57     52.97 o 
  -6  19   7        4.12       13.87     36.60 o 
  -5  19   7      538.84      559.73     92.73 o 
  -4  19   7        0.06      -21.59     37.14 o 
  -3  19   7       35.93      117.48     55.17 o 
  -2  19   7       10.89       26.42     52.53 o 
  -1  19   7       74.02       48.42     56.94 o 
   0  19   7        0.94      -23.65     51.39 o 
   1  19   7      733.08      811.42    142.56 o 
   2  19   7        6.29       61.43     58.58 o 
   3  19   7       88.52      156.87    100.83 o 
   4  19   7      155.26       91.68     98.48 o 
   5  19   7       31.67       22.31    118.52 o 
  -8  20   7        4.73       14.89     55.91 o 
  -7  20   7       52.15       34.50     62.66 o 
  -6  20   7      223.11      160.37     81.56 o 
  -5  20   7        7.77      -33.58     36.19 o 
  -4  20   7      117.02      121.87     53.41 o 
  -3  20   7        0.05      -36.02     60.55 o 
  -2  20   7       84.05       77.32     54.34 o 
  -1  20   7       64.90       23.78     50.12 o 
   0  20   7      107.68       58.15    106.80 o 
   1  20   7       27.15       17.88     55.27 o 
   2  20   7       73.08      124.04     71.75 o 
   3  20   7       52.51        2.96     63.45 o 
   4  20   7      121.57      -11.68    103.10 o 
  -7  21   7       16.74       51.46     54.15 o 
  -6  21   7        0.26      -17.51     42.43 o 
  -5  21   7       40.46        6.15     42.58 o 
  -4  21   7      563.96      629.40     88.51 o 
  -3  21   7        1.99      -53.81     53.81 o 
  -2  21   7       29.79      -52.70     54.52 o 
  -1  21   7      132.87       38.21     74.12 o 
   0  21   7       65.34        2.97     58.49 o 
   1  21   7       68.96       11.76     61.09 o 
   2  21   7        1.79       72.49     74.09 o 
   3  21   7       46.62        5.66    102.66 o 
  -6  22   7      296.39      203.36     70.90 o 
  -5  22   7        0.75       12.07     49.85 o 
  -4  22   7       38.44      -77.76    130.38 o 
  -3  22   7       18.84       17.23     68.17 o 
  -2  22   7       96.06      128.33     71.16 o 
  -1  22   7        2.54       -2.76     79.35 o 
   0  22   7       61.06       73.49     68.65 o 
   1  22   7      444.49      800.30    225.81 o 
  -3  23   7        0.44      120.77     87.83 o 
  -2  23   7        2.44       54.53     76.63 o 
  -1  23   7        8.44       21.44     72.73 o 
 -13   0   8      594.43      627.36    113.27 o 
 -12   0   8       70.71      182.33     63.06 o 
 -11   0   8      127.46      132.64     88.81 o 
 -10   0   8        4.41      -11.77     56.21 o 
  -9   0   8       44.33      100.98     39.02 o 
  -8   0   8      700.39      676.89     77.46 o 
  -7   0   8      512.43      751.89     74.68 o 
  -6   0   8     3177.80     3810.92    185.02 o 
  -5   0   8       18.23       36.08     30.85 o 
  -4   0   8      935.95     1155.69    130.38 o 
  -3   0   8     2607.47     2392.44    184.23 o 
  -2   0   8       49.57        3.49     29.98 o 
  -1   0   8      861.49      769.97    110.16 o 
   0   0   8     1771.37     1631.27    163.93 o 
   1   0   8     5190.79     4996.91    302.67 o 
   2   0   8      616.69      553.31    134.91 o 
   3   0   8     5006.68     5236.13    337.44 o 
   4   0   8     1291.59     1232.39    179.44 o 
   5   0   8        1.93      -20.70     40.31 o 
   6   0   8      397.40      289.35     87.45 o 
   7   0   8      321.95      221.80     72.22 o 
   8   0   8      324.30      146.36    153.82 o 
   9   0   8      203.22       92.66    163.84 o 
  10   0   8       18.57      -43.05     61.82 o 
 -14   1   8       80.11      109.82     78.06 o 
 -13   1   8        7.07       54.78     57.56 o 
 -12   1   8       30.97        3.80     28.50 o 
 -11   1   8      244.69      336.68     76.61 o 
 -10   1   8      774.79      989.24    155.91 o 
  -9   1   8        2.20        9.26     24.91 o 
  -8   1   8      273.29      361.98     46.78 o 
  -7   1   8     1034.07     1022.98     61.39 o 
  -6   1   8      233.29      253.53     48.82 o 
  -5   1   8     4862.90     5585.93    200.99 o 
  -4   1   8      166.74      246.42     51.42 o 
  -3   1   8       89.38       69.77     28.11 o 
  -2   1   8     1012.88     1201.90     95.66 o 
  -1   1   8     1062.10     1114.21     93.24 o 
   0   1   8     1883.71     1990.42    127.62 o 
   1   1   8     2951.84     2789.91    303.63 o 
   2   1   8      840.48      995.20    103.01 o 
   3   1   8      124.03      172.96     64.30 o 
   4   1   8      223.34      233.62     60.74 o 
   5   1   8      168.74      259.09     62.21 o 
   6   1   8       74.89       41.33     32.71 o 
   7   1   8       18.22       18.05     33.50 o 
   8   1   8      208.88      139.71     49.09 o 
   9   1   8      168.10       88.39     73.40 o 
  10   1   8        1.68       14.15     46.96 o 
 -14   2   8        2.19        6.16     62.54 o 
 -13   2   8       20.27       14.14     60.48 o 
 -12   2   8      118.79       76.56     55.74 o 
 -11   2   8       89.05      139.66     59.60 o 
 -10   2   8      376.12      408.09     61.11 o 
  -9   2   8      108.61       94.58     32.39 o 
  -8   2   8       63.57       84.35     24.23 o 
  -7   2   8     1195.80     1189.02     65.47 o 
  -6   2   8      818.63      841.16     83.28 o 
  -5   2   8       66.61       43.29     28.08 o 
  -4   2   8      756.31      772.44     76.34 o 
  -3   2   8     2148.32     2284.12    201.53 o 
  -2   2   8       12.88      -11.29     20.83 o 
  -1   2   8     2296.05     2159.19    287.12 o 
   0   2   8       50.22       66.05     35.88 o 
   1   2   8     1581.48     1582.32    123.35 o 
   2   2   8      666.31      676.22    144.28 o 
   3   2   8       99.31      134.88     33.55 o 
   4   2   8        2.11       33.26     36.67 o 
   5   2   8        6.72      -12.51     34.98 o 
   6   2   8       70.89       55.52     42.40 o 
   7   2   8        0.00       -7.81     40.45 o 
   8   2   8        0.34      -37.95     37.95 o 
   9   2   8       18.71       36.37     44.26 o 
  10   2   8       57.71       15.24     48.65 o 
 -14   3   8      277.76      374.51    101.85 o 
 -13   3   8        5.64       -3.85     51.95 o 
 -12   3   8        3.15      -18.70     45.46 o 
 -11   3   8        3.59        5.12     38.95 o 
 -10   3   8      203.69      248.09     43.20 o 
  -9   3   8        4.02       -1.80     20.45 o 
  -8   3   8     2648.52     2770.75    275.83 o 
  -7   3   8     1902.49     1878.57     97.89 o 
  -6   3   8       49.49       43.64     24.07 o 
  -5   3   8     2332.13     2697.88    190.69 o 
  -4   3   8     1506.51     1310.27    103.66 o 
  -3   3   8     2700.22     2594.47    136.31 o 
  -2   3   8       79.79       78.89     33.20 o 
  -1   3   8     1362.48     1624.19    113.62 o 
   0   3   8        1.28      -39.13     39.13 o 
   1   3   8      801.56      717.32     88.70 o 
   2   3   8      765.50      737.09     74.91 o 
   3   3   8       75.95       78.32     28.91 o 
   4   3   8        2.48      -10.39     28.06 o 
   5   3   8     1365.30     1335.86    146.43 o 
   6   3   8       47.47       64.00     57.05 o 
   7   3   8      279.30      273.64     72.44 o 
   8   3   8      332.26      224.92    106.26 o 
   9   3   8       68.85       13.85    113.27 o 
  10   3   8        6.64       64.60     64.02 o 
 -14   4   8      280.72      314.56     94.50 o 
 -13   4   8      289.15      426.43    103.45 o 
 -12   4   8       41.08      139.05     62.84 o 
 -11   4   8       17.88        9.56     42.12 o 
 -10   4   8      106.83       87.48     50.46 o 
  -9   4   8     1581.64     1799.70     86.92 o 
  -8   4   8        3.93       20.90     26.84 o 
  -7   4   8       78.58      120.37     29.10 o 
  -6   4   8     2217.91     2229.90    104.87 o 
  -5   4   8      233.66      185.02     37.06 o 
  -4   4   8     1920.66     1900.27    202.14 o 
  -3   4   8      659.86      708.93     73.23 o 
  -2   4   8      994.02     1150.77     95.22 o 
  -1   4   8      239.74      272.18     58.47 o 
   0   4   8     2511.02     2657.05    119.08 o 
   1   4   8     1720.38     1739.59    108.74 o 
   2   4   8      220.53      233.27     43.21 o 
   3   4   8     2245.54     2184.78    100.04 o 
   4   4   8     2640.34     2811.81    148.93 o 
   5   4   8      109.08      189.53     54.79 o 
   6   4   8      632.12      706.94    102.55 o 
   7   4   8      157.37       86.50     67.16 o 
   8   4   8      251.61      272.43     76.59 o 
   9   4   8      139.95      105.39     83.59 o 
 -14   5   8      205.15      284.50     90.51 o 
 -13   5   8        0.17      -12.80     61.03 o 
 -12   5   8      252.39      335.27     87.26 o 
 -11   5   8       41.51       47.23     46.66 o 
 -10   5   8      397.23      412.91     83.81 o 
  -9   5   8      193.14      140.13     56.56 o 
  -8   5   8        4.46      -12.20     23.88 o 
  -7   5   8     1707.90     1690.44     84.34 o 
  -6   5   8        0.19       -4.77     14.74 o 
  -5   5   8      653.34      814.83     84.83 o 
  -4   5   8      172.42      125.55     34.72 o 
  -3   5   8      138.18      198.67     40.45 o 
  -2   5   8      257.93      282.28     48.64 o 
  -1   5   8      570.51      506.64     62.61 o 
   0   5   8     1297.32     1352.21     89.73 o 
   1   5   8       83.35      106.87     33.56 o 
   2   5   8     1707.99     1639.85     88.74 o 
   3   5   8        0.03       -6.76     26.07 o 
   4   5   8     2512.36     2528.86    142.18 o 
   5   5   8       87.66      110.77     46.00 o 
   6   5   8       31.83      -25.32     54.98 o 
   7   5   8       15.12       45.77     55.55 o 
   8   5   8       44.69       27.17     68.14 o 
   9   5   8       67.38       -7.06     62.27 o 
 -14   6   8      241.04      212.05    107.24 o 
 -13   6   8       16.64       39.40     58.53 o 
 -12   6   8        2.69       14.89     53.82 o 
 -11   6   8       49.86       92.33     55.48 o 
 -10   6   8       65.45       45.00     57.61 o 
  -9   6   8      601.96      506.16    110.85 o 
  -8   6   8        2.86      -14.27     32.78 o 
  -7   6   8      317.35      408.36     75.16 o 
  -6   6   8       33.24       -3.49     16.80 o 
  -5   6   8       27.69       11.47     16.70 o 
  -4   6   8       58.60       71.82     31.51 o 
  -3   6   8       19.77        5.79     23.26 o 
  -2   6   8      878.78      847.73     69.94 o 
  -1   6   8       10.92       54.32     28.44 o 
   0   6   8       18.95       27.59     23.98 o 
   1   6   8      425.23      380.69     51.37 o 
   2   6   8       85.99      121.78     36.62 o 
   3   6   8       22.44       27.84     29.70 o 
   4   6   8     1136.84      897.46    103.29 o 
   5   6   8      283.35      212.40     62.43 o 
   6   6   8       81.04       88.44     51.35 o 
   7   6   8       15.47      -34.27     63.79 o 
   8   6   8       45.43      125.86     65.67 o 
   9   6   8       61.48      -17.25     59.33 o 
 -14   7   8      607.21      790.98    151.00 o 
 -13   7   8       39.39       47.15     59.76 o 
 -12   7   8       81.49       89.20     63.35 o 
 -11   7   8      211.02      201.49     71.68 o 
 -10   7   8      358.63      461.18     94.59 o 
  -9   7   8       96.32      138.32     55.90 o 
  -8   7   8     1851.62     2162.23    156.16 o 
  -7   7   8      819.89      889.54    140.31 o 
  -6   7   8      230.49      259.68     40.80 o 
  -5   7   8       47.58       37.06     20.70 o 
  -4   7   8     1442.10     1229.47     72.27 o 
  -3   7   8       22.96       18.43     19.64 o 
  -2   7   8       45.54       37.42     21.71 o 
  -1   7   8      225.56      249.98     39.62 o 
   0   7   8        7.42       14.67     17.59 o 
   1   7   8     1062.54     1178.17     65.82 o 
   2   7   8     3594.70     3737.28    115.24 o 
   3   7   8      116.43      109.67     30.08 o 
   4   7   8      606.79      604.83     85.66 o 
   5   7   8      309.54      411.44     76.78 o 
   6   7   8        0.54       12.11     39.14 o 
   7   7   8        5.07       22.91     46.10 o 
   8   7   8      113.70      102.55     58.89 o 
   9   7   8       45.66       86.92     65.88 o 
 -14   8   8        0.26       10.13     70.34 o 
 -13   8   8      167.06      123.40    114.51 o 
 -12   8   8      927.56     1175.09    293.56 o 
 -11   8   8       69.01       88.83     63.44 o 
 -10   8   8       45.95       85.02     52.87 o 
  -9   8   8     2070.34     1964.08    158.10 o 
  -8   8   8      815.80      787.71    116.90 o 
  -7   8   8       11.78       -1.66     37.65 o 
  -6   8   8     4355.78     4061.31    161.50 o 
  -5   8   8      360.24      338.56     46.52 o 
  -4   8   8      448.48      427.95     47.68 o 
  -3   8   8      122.68      129.74     30.99 o 
  -2   8   8      170.83      156.99     34.95 o 
  -1   8   8     1590.57     1668.87     85.48 o 
   0   8   8      630.78      652.16     62.90 o 
   1   8   8      595.15      519.03     52.38 o 
   2   8   8       72.03       74.52     30.09 o 
   3   8   8     2771.51     2646.07    101.26 o 
   4   8   8      428.91      439.20     90.57 o 
   5   8   8      825.07      715.93     99.46 o 
   6   8   8        1.72       38.34     45.57 o 
   7   8   8       31.68       -2.19     55.07 o 
   8   8   8       53.54       92.90     54.22 o 
   9   8   8       81.62       55.10     82.72 o 
 -13   9   8        2.33      120.88    109.46 o 
 -12   9   8      408.55      645.21    126.00 o 
 -11   9   8        2.84       36.76     53.26 o 
 -10   9   8       17.93       77.68     55.38 o 
  -9   9   8      230.79      353.00     86.09 o 
  -8   9   8      940.02      773.65    120.00 o 
  -7   9   8      720.73      694.50    156.61 o 
  -6   9   8      245.76      263.75     52.77 o 
  -5   9   8      210.99      250.58     37.62 o 
  -4   9   8      386.50      368.81     44.66 o 
  -3   9   8     1975.53     2069.39    127.07 o 
  -2   9   8      558.36      533.48     59.44 o 
  -1   9   8      547.47      553.87     57.04 o 
   0   9   8       80.90      141.04     33.29 o 
   1   9   8     1017.73     1107.21     82.64 o 
   2   9   8       51.05      131.77     31.48 o 
   3   9   8       18.18       -2.86     26.29 o 
   4   9   8      761.12      767.53    101.33 o 
   5   9   8       63.50       26.19     45.70 o 
   6   9   8       34.30       10.62     44.30 o 
   7   9   8       95.77       89.66     57.46 o 
   8   9   8      198.10       81.14    113.25 o 
   9   9   8      108.42        3.34     64.74 o 
 -13  10   8        0.72       50.55    103.97 o 
 -12  10   8        1.11        3.22     58.33 o 
 -11  10   8      236.95      362.77     91.82 o 
 -10  10   8        2.13       59.30     65.28 o 
  -9  10   8       72.99      106.11     54.76 o 
  -8  10   8       63.48       24.85     41.67 o 
  -7  10   8     2037.75     1760.77    208.55 o 
  -6  10   8       22.39        8.17     23.45 o 
  -5  10   8       33.37       37.65     25.07 o 
  -4  10   8       36.53       26.10     21.10 o 
  -3  10   8     1249.80     1266.59     80.46 o 
  -2  10   8        0.43        5.57     20.16 o 
  -1  10   8      235.80      336.85     49.30 o 
   0  10   8      366.97      309.62     43.51 o 
   1  10   8        0.88      -20.36     20.36 o 
   2  10   8      255.01      226.36     39.88 o 
   3  10   8      380.21      471.68     55.69 o 
   4  10   8       58.42       34.99     42.32 o 
   5  10   8       34.30       80.00     48.81 o 
   6  10   8       17.61       70.47     51.62 o 
   7  10   8       58.73      -35.96     58.13 o 
   8  10   8       64.50       43.50     86.80 o 
 -13  11   8       71.09       16.56     99.18 o 
 -12  11   8       23.00       11.87     92.99 o 
 -11  11   8       78.00       75.85     61.88 o 
 -10  11   8       82.17       90.21     87.93 o 
  -9  11   8      248.05      219.51     73.56 o 
  -8  11   8     1167.89     1168.26    126.23 o 
  -7  11   8       25.88       46.24     49.54 o 
  -6  11   8      136.17      147.97     38.25 o 
  -5  11   8     3153.76     3185.05    131.53 o 
  -4  11   8      171.36      210.81     43.29 o 
  -3  11   8      455.77      462.53     56.29 o 
  -2  11   8     1310.86     1273.21     78.21 o 
  -1  11   8       37.91       84.16     28.36 o 
   0  11   8       23.43       20.08     22.62 o 
   1  11   8     1634.14     1909.53    127.32 o 
   2  11   8     1870.68     1743.35    102.31 o 
   3  11   8     1056.30     1058.95     82.64 o 
   4  11   8      440.83      428.46     73.73 o 
   5  11   8       13.35       11.75     47.92 o 
   6  11   8       66.86       91.77     59.02 o 
   7  11   8        8.82       38.72     53.43 o 
   8  11   8      141.26       59.47    153.17 o 
 -13  12   8      422.57      531.18    182.58 o 
 -12  12   8       12.95      -21.68     58.65 o 
 -11  12   8      108.85       64.31     63.22 o 
 -10  12   8       12.49       42.58     56.26 o 
  -9  12   8       38.28       -7.60     42.96 o 
  -8  12   8      191.41       75.78     87.59 o 
  -7  12   8      287.89      459.40    112.34 o 
  -6  12   8      453.99      554.33     68.62 o 
  -5  12   8        6.90       -7.15     25.81 o 
  -4  12   8      384.36      451.61     61.92 o 
  -3  12   8       82.47      112.60     46.98 o 
  -2  12   8      791.79     1035.89     72.15 o 
  -1  12   8      411.95      370.76     52.69 o 
   0  12   8       52.03       52.58     32.87 o 
   1  12   8     1265.75     1276.74     88.24 o 
   2  12   8       16.80      -12.12     26.05 o 
   3  12   8     2764.22     2947.96    155.14 o 
   4  12   8       31.18      -16.91     42.03 o 
   5  12   8      196.02      167.13     62.46 o 
   6  12   8      232.02      192.30    111.68 o 
   7  12   8       69.90       37.37     74.25 o 
   8  12   8      171.49      104.79    102.58 o 
 -12  13   8       26.96        6.32     73.89 o 
 -11  13   8      185.19      228.92    108.98 o 
 -10  13   8      341.58      169.91    210.86 o 
  -9  13   8      278.93      293.98     88.49 o 
  -8  13   8       17.53       19.54     38.82 o 
  -7  13   8      327.05      366.65     87.29 o 
  -6  13   8       33.01       26.50     32.50 o 
  -5  13   8      113.85       93.43     36.37 o 
  -4  13   8      811.09     1026.66     87.19 o 
  -3  13   8     1191.49     1178.50     99.44 o 
  -2  13   8      155.49      212.66     54.33 o 
  -1  13   8      833.75      728.62     70.26 o 
   0  13   8      730.73      848.67     81.04 o 
   1  13   8       17.54       82.70     32.14 o 
   2  13   8      156.96      111.48     36.57 o 
   3  13   8        0.14      -29.32     32.31 o 
   4  13   8      632.84      613.32     95.75 o 
   5  13   8       39.43       49.90     62.38 o 
   6  13   8       18.49      -21.96     52.85 o 
   7  13   8       58.53      -13.85     81.09 o 
 -12  14   8        1.48       34.36     73.24 o 
 -11  14   8       19.36       64.52     58.29 o 
 -10  14   8       98.13       57.13     59.70 o 
  -9  14   8       33.25      -19.90     50.51 o 
  -8  14   8      352.64      359.98     76.67 o 
  -7  14   8       47.55      -27.16     45.57 o 
  -6  14   8      137.67       95.81     41.38 o 
  -5  14   8      214.95      248.01     50.74 o 
  -4  14   8        3.21      -14.28     26.86 o 
  -3  14   8       39.09      -10.76     41.03 o 
  -2  14   8     1196.60     1198.46    103.41 o 
  -1  14   8      131.98      133.61     47.58 o 
   0  14   8      137.70      166.42     41.06 o 
   1  14   8      113.04      129.54     40.02 o 
   2  14   8       40.19       38.84     32.15 o 
   3  14   8      226.06      167.39     48.81 o 
   4  14   8        0.06      -10.62     53.10 o 
   5  14   8      165.32       70.43     99.13 o 
   6  14   8        0.23      -23.02     62.52 o 
   7  14   8        0.02       68.51     76.75 o 
 -11  15   8       61.82       42.75     63.18 o 
 -10  15   8        3.44      -40.89     48.96 o 
  -9  15   8        9.11       31.51     42.38 o 
  -8  15   8       25.35       61.99     45.24 o 
  -7  15   8      658.87      717.96     86.82 o 
  -6  15   8      168.90      170.19     47.94 o 
  -5  15   8      623.27      713.06     82.40 o 
  -4  15   8        2.64      -21.38     28.09 o 
  -3  15   8        4.74       83.73     42.44 o 
  -2  15   8        1.49      -27.73     27.73 o 
  -1  15   8      635.90      663.99     91.20 o 
   0  15   8        2.60      -10.09     33.69 o 
   1  15   8      207.22      209.44     48.63 o 
   2  15   8      247.28      330.74     59.98 o 
   3  15   8        0.18       23.87     48.54 o 
   4  15   8      435.79      440.00    102.81 o 
   5  15   8        8.99        3.22     67.76 o 
   6  15   8        0.40      -49.66     71.42 o 
 -11  16   8       73.61       58.93    111.81 o 
 -10  16   8       26.21      -11.75     57.15 o 
  -9  16   8       17.21      -33.23     38.24 o 
  -8  16   8      196.67      178.09     58.24 o 
  -7  16   8       86.57      126.23     47.28 o 
  -6  16   8      602.00      637.76     81.78 o 
  -5  16   8      164.08      235.73     56.10 o 
  -4  16   8      834.32      859.92     90.70 o 
  -3  16   8      269.24      243.24     61.89 o 
  -2  16   8     2102.62     2312.41    147.68 o 
  -1  16   8      492.39      503.75     85.78 o 
   0  16   8       75.97        8.43     41.66 o 
   1  16   8      377.74      303.79     71.92 o 
   2  16   8        1.93       -7.72     38.19 o 
   3  16   8      191.21      202.41     80.92 o 
   4  16   8        6.07      -22.83     73.21 o 
   5  16   8      112.80      320.72     98.29 o 
   6  16   8       79.10       88.33    103.01 o 
 -10  17   8      142.14      140.96    112.77 o 
  -9  17   8       11.13      -44.40     44.40 o 
  -8  17   8       36.45       28.51     79.65 o 
  -7  17   8        5.47       -6.63     35.42 o 
  -6  17   8      125.05       68.09     44.97 o 
  -5  17   8      566.59      577.77     77.83 o 
  -4  17   8        1.35       10.42     35.45 o 
  -3  17   8      245.89      163.87     60.40 o 
  -2  17   8      455.10      540.08     88.90 o 
  -1  17   8      151.91      200.18     62.24 o 
   0  17   8      634.12      525.65     87.66 o 
   1  17   8        0.62      -50.62     50.62 o 
   2  17   8       47.88      113.62     59.10 o 
   3  17   8       18.03       36.92     61.23 o 
   4  17   8       76.35       82.27     91.25 o 
   5  17   8        1.36      -39.39     83.23 o 
  -9  18   8       30.91       35.50     50.62 o 
  -8  18   8       32.57       36.99     74.82 o 
  -7  18   8       25.91       98.74     43.02 o 
  -6  18   8      427.93      666.38    100.26 o 
  -5  18   8       81.99       91.82     47.00 o 
  -4  18   8        9.84      -34.37     34.37 o 
  -3  18   8       35.79       26.86     45.47 o 
  -2  18   8      213.65      192.43     65.37 o 
  -1  18   8        1.92      -14.08     43.68 o 
   0  18   8      132.12       73.14     75.12 o 
   1  18   8        1.04        8.26     54.10 o 
   2  18   8        0.06        3.49     61.50 o 
   3  18   8       24.89       24.49     91.68 o 
   4  18   8       71.68      211.95    124.97 o 
   5  18   8       51.14       -6.80    116.87 o 
  -9  19   8        1.44      -11.71     53.50 o 
  -8  19   8       65.91      116.03     53.53 o 
  -7  19   8       18.56       28.67     42.66 o 
  -6  19   8        1.92      -36.58     36.58 o 
  -5  19   8      398.77      428.05     89.26 o 
  -4  19   8       54.73       32.21     51.56 o 
  -3  19   8      133.29       97.89     66.94 o 
  -2  19   8        9.26       50.85     47.96 o 
  -1  19   8       55.92       15.47     62.66 o 
   0  19   8       12.36      -15.22     61.31 o 
   1  19   8        0.38      -10.04     61.44 o 
   2  19   8      412.91      518.05    119.83 o 
   3  19   8       14.23       57.26     76.95 o 
  -8  20   8        2.52       14.29     47.05 o 
  -7  20   8       44.87        7.10     47.71 o 
  -6  20   8      161.25      135.42     75.88 o 
  -5  20   8        3.59       41.14     49.16 o 
  -4  20   8      622.78      548.06     99.78 o 
  -3  20   8       16.84      -44.20     44.20 o 
  -2  20   8       27.10      -31.00     52.16 o 
  -1  20   8      373.40       51.96    318.53 o 
   0  20   8       42.01      104.59     54.94 o 
   1  20   8      365.93      316.46    104.10 o 
   2  20   8       19.16       14.53     75.04 o 
   3  20   8      262.59      223.71    133.08 o 
  -6  21   8        3.53        6.90     46.64 o 
  -5  21   8       25.83       98.41     54.90 o 
  -4  21   8       46.82       37.26     61.20 o 
  -3  21   8      293.44       48.79    124.93 o 
  -2  21   8       78.85       96.59     70.31 o 
  -1  21   8      145.09       29.17     64.80 o 
   0  21   8      532.13      121.07    306.59 o 
   1  21   8       63.83       54.47     79.82 o 
  -4  22   8        5.45       27.93     82.56 o 
  -3  22   8        0.69      -18.16     65.80 o 
  -2  22   8       51.96       44.00     70.16 o 
  -1  22   8      205.63       72.77     75.48 o 
 -13   1   9        8.23       23.34     50.72 o 
 -12   1   9       49.28       94.72     37.57 o 
 -11   1   9      239.11      323.26     69.46 o 
 -10   1   9        3.68      -13.73     19.99 o 
  -9   1   9     2515.13     2753.32    108.27 o 
  -8   1   9      883.58      801.88     60.79 o 
  -7   1   9        8.14       22.45     23.38 o 
  -6   1   9     1021.46     1031.10     93.92 o 
  -5   1   9       82.39        9.34     35.64 o 
  -4   1   9      131.01      146.17     43.60 o 
  -3   1   9     4427.06     4229.38    187.21 o 
  -2   1   9     1842.21     1881.09    126.85 o 
  -1   1   9        2.31       -1.01     25.19 o 
   0   1   9      751.43      515.31     84.23 o 
   1   1   9        6.29       -6.52     44.49 o 
   2   1   9       13.06        5.55     34.14 o 
   3   1   9       87.85       35.04     45.35 o 
   4   1   9      410.72      312.38     87.84 o 
   5   1   9      144.90      282.21     95.60 o 
   6   1   9      135.51      153.05     58.74 o 
   7   1   9      473.46      524.84    114.31 o 
   8   1   9        0.04       25.81     48.87 o 
   9   1   9       66.49       36.76     56.11 o 
 -14   2   9       26.01       81.60     65.67 o 
 -13   2   9       23.62       23.39     55.00 o 
 -12   2   9       92.66       85.96     57.61 o 
 -11   2   9      551.94      653.53     69.80 o 
 -10   2   9     1236.66     1489.75    126.87 o 
  -9   2   9       10.25       16.66     21.15 o 
  -8   2   9      103.88      172.00     38.03 o 
  -7   2   9      105.58      194.29     42.44 o 
  -6   2   9      201.43      125.58     44.29 o 
  -5   2   9       11.60       38.78     29.47 o 
  -4   2   9     2124.86     2214.05    134.74 o 
  -3   2   9       52.87        1.74     25.08 o 
  -2   2   9     1068.28     1063.84     96.77 o 
  -1   2   9     6206.73     6063.09    258.44 o 
   0   2   9       94.77      136.79     51.33 o 
   1   2   9      498.40      359.87     77.03 o 
   2   2   9      626.84      502.35    142.84 o 
   3   2   9      207.42      184.64     63.90 o 
   4   2   9      332.26      350.00     92.25 o 
   5   2   9      961.06     1011.28    129.04 o 
   6   2   9     1246.31     1372.70    147.90 o 
   7   2   9      116.14      142.79     68.56 o 
   8   2   9      591.41      649.01    135.33 o 
   9   2   9      141.08       48.43     68.04 o 
 -14   3   9      170.28      179.34     85.60 o 
 -13   3   9       16.38       52.81    101.88 o 
 -12   3   9      828.09      878.33    131.34 o 
 -11   3   9       15.60       15.64     47.95 o 
 -10   3   9        0.20      -13.10     26.55 o 
  -9   3   9      349.26      461.90     56.68 o 
  -8   3   9      699.30      647.08     68.75 o 
  -7   3   9      676.92      662.17     96.26 o 
  -6   3   9      430.94      440.45     59.97 o 
  -5   3   9      401.67      525.25     80.38 o 
  -4   3   9      372.50      311.05     63.09 o 
  -3   3   9      635.56      432.94     73.06 o 
  -2   3   9     1143.06     1078.76    175.91 o 
  -1   3   9        1.96      -19.04     22.97 o 
   0   3   9     2053.83     1792.33    325.72 o 
   1   3   9     4188.34     3770.09    198.16 o 
   2   3   9     1060.27     1002.77     86.88 o 
   3   3   9      162.52      104.29     46.42 o 
   4   3   9      844.81      933.78    108.62 o 
   5   3   9       40.33       56.19     44.35 o 
   6   3   9       33.89       67.17     51.13 o 
   7   3   9      228.59      344.26     84.40 o 
   8   3   9        5.89      -18.29     55.19 o 
   9   3   9       72.41        6.79     58.77 o 
 -14   4   9        0.38       49.42     63.73 o 
 -13   4   9       80.75      266.77    127.15 o 
 -12   4   9      340.94      408.36    100.40 o 
 -11   4   9      116.98       58.73     52.80 o 
 -10   4   9        2.87       28.58     43.11 o 
  -9   4   9       35.34       54.03     28.14 o 
  -8   4   9     2477.79     2549.23    108.69 o 
  -7   4   9       21.55       30.28     21.91 o 
  -6   4   9      434.51      378.54     54.49 o 
  -5   4   9        2.98      -13.02     42.18 o 
  -4   4   9      642.67      739.44    210.68 o 
  -3   4   9      512.47      772.98     81.47 o 
  -2   4   9     1088.41      895.74    192.12 o 
  -1   4   9       30.78       27.66     32.08 o 
   0   4   9      732.85      770.05     74.75 o 
   1   4   9     1531.59     1381.37     95.91 o 
   2   4   9       16.34       54.26     35.74 o 
   3   4   9      264.62      287.21     62.82 o 
   4   4   9        5.91      -11.38     32.99 o 
   5   4   9      252.56      277.13     73.74 o 
   6   4   9      259.84      228.09     69.25 o 
   7   4   9      177.46      161.27     59.86 o 
   8   4   9        0.00      -33.28     53.62 o 
   9   4   9       12.25      -25.42     67.28 o 
 -14   5   9        6.75       21.26     89.02 o 
 -13   5   9       68.32       69.28    114.95 o 
 -12   5   9       41.80       50.79     57.43 o 
 -11   5   9      277.71      423.27     95.09 o 
 -10   5   9       40.69       66.44     45.66 o 
  -9   5   9      312.99      148.51     89.99 o 
  -8   5   9      595.90      611.91     75.64 o 
  -7   5   9       35.32       81.84     27.27 o 
  -6   5   9      857.12      912.15     85.18 o 
  -5   5   9     1383.92     1482.46     93.69 o 
  -4   5   9      528.34      395.16     59.70 o 
  -3   5   9     2537.34     2539.69    122.69 o 
  -2   5   9     2330.72     2518.57    124.60 o 
  -1   5   9       62.75       48.53     30.23 o 
   0   5   9     1506.75     1572.24    100.76 o 
   1   5   9       10.10        8.73     24.15 o 
   2   5   9       23.91       51.13     36.24 o 
   3   5   9     1738.19     1720.44    132.41 o 
   4   5   9        1.04       35.67     36.49 o 
   5   5   9      290.85      321.46     71.50 o 
   6   5   9      308.23      339.96     76.74 o 
   7   5   9      306.71      352.64     83.86 o 
   8   5   9       23.91       81.25     64.66 o 
   9   5   9      133.77      158.62     83.00 o 
 -14   6   9       15.00       51.84     77.85 o 
 -13   6   9      237.01      331.60    140.14 o 
 -12   6   9        5.67       26.52     57.92 o 
 -11   6   9       73.35      -10.41     47.23 o 
 -10   6   9      797.77      881.98    128.18 o 
  -9   6   9        6.97       24.66     53.51 o 
  -8   6   9     2245.24     2419.23    130.54 o 
  -7   6   9      670.67      704.77     65.63 o 
  -6   6   9      361.98      350.96     47.35 o 
  -5   6   9       82.07      129.32     36.71 o 
  -4   6   9     2115.16     2150.34    113.14 o 
  -3   6   9     1347.08     1409.38    169.11 o 
  -2   6   9     5129.75     5156.04    177.68 o 
  -1   6   9     2621.17     2559.87    125.27 o 
   0   6   9      978.95      930.11     83.14 o 
   1   6   9      172.69      161.20     45.47 o 
   2   6   9       59.19       31.83     30.30 o 
   3   6   9     1670.02     1695.28    123.35 o 
   4   6   9       67.30       72.12     48.94 o 
   5   6   9      154.17      255.97     65.47 o 
   6   6   9      287.64      337.31     81.23 o 
   7   6   9       10.34       35.11     48.45 o 
   8   6   9      481.05      576.08    105.47 o 
 -14   7   9       19.86       15.18     72.79 o 
 -13   7   9       54.11       -0.44    107.11 o 
 -12   7   9       93.36       44.87     55.26 o 
 -11   7   9       81.64       95.25     58.50 o 
 -10   7   9      841.75     1104.79    135.44 o 
  -9   7   9      158.44      180.75     89.42 o 
  -8   7   9        2.08        0.08     43.94 o 
  -7   7   9      875.22     1015.54    105.80 o 
  -6   7   9      720.25      661.46     61.94 o 
  -5   7   9     2187.20     2002.26    110.48 o 
  -4   7   9       91.72      146.03     39.69 o 
  -3   7   9      101.10      109.24     37.45 o 
  -2   7   9     2030.75     2006.80    113.48 o 
  -1   7   9       65.90        5.14     41.80 o 
   0   7   9      308.54      302.44     57.99 o 
   1   7   9      128.74      155.61     54.71 o 
   2   7   9       30.96       34.84     31.10 o 
   3   7   9       45.83       69.67     43.99 o 
   4   7   9      284.19      274.67     67.27 o 
   5   7   9      227.66      216.12     67.67 o 
   6   7   9        2.74      -12.66     43.14 o 
   7   7   9       44.36       10.33     40.60 o 
   8   7   9        0.08       -1.00     55.67 o 
 -14   8   9       45.05      102.58    111.12 o 
 -13   8   9       51.13       15.16     97.52 o 
 -12   8   9       54.34       99.77     64.82 o 
 -11   8   9       58.46      136.46     71.34 o 
 -10   8   9      547.43      528.57    105.73 o 
  -9   8   9       53.21       15.08     40.87 o 
  -8   8   9       51.96       69.64     31.46 o 
  -7   8   9      409.80      424.73     65.51 o 
  -6   8   9      803.79      729.78     95.93 o 
  -5   8   9      797.30     1057.22     74.26 o 
  -4   8   9        1.74       25.34     27.61 o 
  -3   8   9        0.03      -16.16     21.57 o 
  -2   8   9      237.18      232.50     41.08 o 
  -1   8   9      330.23      360.17     49.91 o 
   0   8   9      151.36      147.82     38.29 o 
   1   8   9       27.97       18.47     24.37 o 
   2   8   9       60.06       55.86     36.80 o 
   3   8   9      133.11      218.05     57.50 o 
   4   8   9      209.76      196.46     57.55 o 
   5   8   9       80.68      -37.76     37.76 o 
   6   8   9        4.75      -26.78     42.59 o 
   7   8   9        8.43       40.07     52.27 o 
   8   8   9        3.61        4.81     56.60 o 
 -13   9   9       20.60       72.68    106.41 o 
 -12   9   9      238.36      275.74     88.14 o 
 -11   9   9      124.47       90.41     60.30 o 
 -10   9   9      121.94      171.64     75.25 o 
  -9   9   9      798.34      854.14    134.97 o 
  -8   9   9       45.43       31.42     27.52 o 
  -7   9   9       59.91       59.52     33.76 o 
  -6   9   9        1.70      -22.47     22.47 o 
  -5   9   9       55.24       96.65     56.16 o 
  -4   9   9      187.44      208.71     39.80 o 
  -3   9   9      566.26      556.92     63.30 o 
  -2   9   9     1129.04     1231.93     78.83 o 
  -1   9   9      109.74      161.61     47.10 o 
   0   9   9     1749.30     1774.98     96.40 o 
   1   9   9       49.61       63.45     27.82 o 
   2   9   9       32.52       19.77     24.83 o 
   3   9   9       15.15       45.77     32.40 o 
   4   9   9      182.35      157.28     56.41 o 
   5   9   9        4.52        7.37     44.32 o 
   6   9   9      157.20       97.39     78.07 o 
   7   9   9      250.46       90.09    105.40 o 
   8   9   9       10.71      -45.54     70.25 o 
 -13  10   9      201.60      356.09    153.30 o 
 -12  10   9        0.30      -14.05     57.77 o 
 -11  10   9      221.63      139.18     68.85 o 
 -10  10   9       62.10       54.49     54.40 o 
  -9  10   9       66.08      159.41     67.92 o 
  -8  10   9     1593.41     1718.78    120.31 o 
  -7  10   9        1.35      -11.83     28.48 o 
  -6  10   9      850.04      792.51     93.69 o 
  -5  10   9      158.78      149.25     40.04 o 
  -4  10   9      360.23      382.50     53.59 o 
  -3  10   9      438.07      591.50     64.52 o 
  -2  10   9        2.99      -14.96     19.57 o 
  -1  10   9     3840.18     4156.61    157.02 o 
   0  10   9       49.10       71.68     31.78 o 
   1  10   9      372.51      421.12     55.44 o 
   2  10   9      123.96      186.65     41.76 o 
   3  10   9      444.23      430.96     64.40 o 
   4  10   9        4.71      -40.17     45.25 o 
   5  10   9      467.28      510.26     90.99 o 
   6  10   9      179.26       71.28     56.17 o 
   7  10   9        4.33        2.69     64.85 o 
 -13  11   9       49.50        1.05    112.77 o 
 -12  11   9       19.87      -25.24     60.98 o 
 -11  11   9       77.89       81.09     67.76 o 
 -10  11   9       17.10      -36.41    116.91 o 
  -9  11   9       19.86       31.94     49.78 o 
  -8  11   9       92.12       60.65     43.44 o 
  -7  11   9     1079.34     1255.51    105.40 o 
  -6  11   9        2.31       12.07     26.95 o 
  -5  11   9      688.92      743.05     78.72 o 
  -4  11   9       69.21       57.06     37.77 o 
  -3  11   9       71.90       55.49     27.37 o 
  -2  11   9      710.54      779.80     72.18 o 
  -1  11   9      418.16      416.62     75.13 o 
   0  11   9      561.52      660.20     73.80 o 
   1  11   9      121.51      217.63     41.96 o 
   2  11   9      761.56      818.95     71.54 o 
   3  11   9      367.08      349.55     60.69 o 
   4  11   9      167.71      107.26     74.05 o 
   5  11   9      119.42      161.84     67.39 o 
   6  11   9        3.06        6.84     44.27 o 
   7  11   9       34.95      -16.76     58.24 o 
 -12  12   9       33.34       54.00     63.68 o 
 -11  12   9      403.93      585.38    189.16 o 
 -10  12   9       10.16      -22.26     56.36 o 
  -9  12   9        3.15      -37.74     37.74 o 
  -8  12   9      134.07      147.76     51.98 o 
  -7  12   9      265.50      297.55     65.57 o 
  -6  12   9       23.61        9.20     30.26 o 
  -5  12   9       20.55      -10.60     27.54 o 
  -4  12   9       89.06       69.12     38.43 o 
  -3  12   9        6.81       29.37     32.47 o 
  -2  12   9      118.87      122.52     35.06 o 
  -1  12   9      788.15      877.89     75.69 o 
   0  12   9      219.06      278.08     51.12 o 
   1  12   9      100.12      197.98     38.29 o 
   2  12   9      362.49      344.79     50.35 o 
   3  12   9       70.95       68.14     39.93 o 
   4  12   9      113.59      120.16     57.53 o 
   5  12   9      214.60      227.60     71.78 o 
   6  12   9        2.40      -51.76     51.76 o 
   7  12   9        0.18       44.50     82.95 o 
 -12  13   9      189.22      228.76     99.80 o 
 -11  13   9        1.24      -27.61     56.24 o 
 -10  13   9       43.57        3.21     47.90 o 
  -9  13   9      255.74      276.79    114.25 o 
  -8  13   9       19.58       49.28     45.12 o 
  -7  13   9      161.07       95.52     40.26 o 
  -6  13   9       69.00       31.56     33.45 o 
  -5  13   9       88.44      105.82     40.38 o 
  -4  13   9      189.69      268.55     62.21 o 
  -3  13   9      105.14      200.31     56.13 o 
  -2  13   9      529.25      575.47     85.49 o 
  -1  13   9       64.46       74.62     36.08 o 
   0  13   9      555.39      650.20     74.70 o 
   1  13   9      440.21      587.48     71.90 o 
   2  13   9       53.00       43.47     33.74 o 
   3  13   9       41.87       45.59     40.90 o 
   4  13   9      610.11      668.72    132.40 o 
   5  13   9        3.49      -53.63     53.63 o 
   6  13   9       28.64       29.90     70.96 o 
 -11  14   9      152.61       95.27    187.07 o 
 -10  14   9      314.67       33.56    117.57 o 
  -9  14   9       11.39       42.62     77.56 o 
  -8  14   9      211.75      306.21     64.57 o 
  -7  14   9      175.66      129.66     44.58 o 
  -6  14   9     1021.27      981.82     98.54 o 
  -5  14   9        1.93      -19.52     29.89 o 
  -4  14   9      204.20      230.15     65.06 o 
  -3  14   9        7.97       39.65     40.13 o 
  -2  14   9        3.69      -14.77     45.22 o 
  -1  14   9     1841.72     2049.68    134.98 o 
   0  14   9       30.61       71.55     39.23 o 
   1  14   9      474.57      536.09     71.62 o 
   2  14   9        4.54        9.66     42.76 o 
   3  14   9        2.49       30.99     43.19 o 
   4  14   9      688.99     1066.71    160.03 o 
   5  14   9      220.02      291.26    116.65 o 
   6  14   9      315.53      416.58    273.65 o 
 -11  15   9        1.98      -22.45     66.91 o 
 -10  15   9        1.24      -45.45     49.49 o 
  -9  15   9      140.67      115.30     95.08 o 
  -8  15   9       64.08       38.35     43.43 o 
  -7  15   9      937.89     1133.94    110.90 o 
  -6  15   9        3.48      -17.60     29.39 o 
  -5  15   9      309.53      549.23     76.22 o 
  -4  15   9      724.54      823.21    109.72 o 
  -3  15   9      286.89      329.87     75.38 o 
  -2  15   9      153.36      176.23     59.98 o 
  -1  15   9        8.61       84.13     46.66 o 
   0  15   9       41.96       57.83     46.80 o 
   1  15   9       75.25      123.49     46.78 o 
   2  15   9      376.58      399.26     68.77 o 
   3  15   9        0.97       58.98     54.21 o 
   4  15   9        1.03      -30.14     65.25 o 
   5  15   9      425.92      472.39    129.78 o 
 -10  16   9       92.97       30.97     77.13 o 
  -9  16   9       69.74       34.49     47.41 o 
  -8  16   9        7.40      -10.23     36.83 o 
  -7  16   9       84.58       56.03     43.24 o 
  -6  16   9      378.05      346.61     68.09 o 
  -5  16   9      718.80      590.69     90.92 o 
  -4  16   9        1.92      -29.82     37.21 o 
  -3  16   9        1.39       -1.25     40.17 o 
  -2  16   9       92.63      178.69     55.95 o 
  -1  16   9       17.47       35.50     46.50 o 
   0  16   9       96.22       70.96     50.02 o 
   1  16   9       65.26       53.17     46.83 o 
   2  16   9        0.98      -34.14     51.57 o 
   3  16   9        0.34       22.03     57.18 o 
   4  16   9        1.08      -48.98     82.27 o 
   5  16   9        0.26       -5.84    100.83 o 
 -10  17   9      111.04      164.19    137.44 o 
  -9  17   9       68.68        6.73     42.22 o 
  -8  17   9       63.07       95.34     74.51 o 
  -7  17   9       74.01       42.53     37.76 o 
  -6  17   9      127.27       26.39     39.43 o 
  -5  17   9      395.81      431.69     73.14 o 
  -4  17   9        0.23      109.32     53.71 o 
  -3  17   9      222.45      239.57     67.89 o 
  -2  17   9       51.78       32.14     44.24 o 
  -1  17   9        0.78        3.55     44.48 o 
   0  17   9      321.33      364.22     78.67 o 
   1  17   9       24.61       94.98     66.44 o 
   2  17   9        0.44       10.28     77.39 o 
   3  17   9        9.22       22.68     67.77 o 
   4  17   9       91.22        5.05     87.15 o 
  -9  18   9       12.53       -3.13     47.00 o 
  -8  18   9      109.93      152.32     54.06 o 
  -7  18   9        8.25        6.26     41.56 o 
  -6  18   9      405.93      406.59     85.73 o 
  -5  18   9      622.48      744.94     97.24 o 
  -4  18   9      303.35      206.38    137.48 o 
  -3  18   9      103.03       52.02     44.01 o 
  -2  18   9      123.62       79.66     67.05 o 
  -1  18   9      155.33      162.47     59.29 o 
   0  18   9       11.32       -5.28     57.30 o 
   1  18   9      293.63      412.84    106.57 o 
   2  18   9      169.20      246.11    116.34 o 
   3  18   9      349.11      529.70    166.37 o 
  -8  19   9       70.59       74.79     49.91 o 
  -7  19   9       79.85        2.85     49.71 o 
  -6  19   9       27.89       10.91     43.56 o 
  -5  19   9        4.72        0.35     50.79 o 
  -4  19   9      326.16      102.37    178.51 o 
  -3  19   9        7.09      -44.85     44.85 o 
  -2  19   9        4.38       29.24     43.17 o 
  -1  19   9       21.96       -0.47     51.83 o 
   0  19   9      103.56      124.36     67.83 o 
   1  19   9       19.24       38.30     57.91 o 
   2  19   9      310.76      403.33    152.34 o 
  -7  20   9       15.41       40.91     48.42 o 
  -6  20   9       10.85       48.91     49.99 o 
  -5  20   9        0.75       81.67     63.40 o 
  -4  20   9       75.77       42.04     56.08 o 
  -3  20   9        1.15        1.12     48.65 o 
  -2  20   9        6.53      -22.97     52.46 o 
  -1  20   9        1.06      -47.31     60.44 o 
   0  20   9       55.84       -0.18     67.54 o 
   1  20   9       55.13       48.67     77.02 o 
  -5  21   9       34.47       41.13     66.54 o 
  -4  21   9        3.61      -40.17     54.68 o 
  -3  21   9        4.88      100.29     82.42 o 
  -2  21   9       92.32       23.62     66.53 o 
  -1  21   9        0.87      -59.03     59.03 o 
   0  21   9      178.11      117.37    208.46 o 
 -13   0  10      204.32      222.41    109.20 o 
 -12   0  10      341.65      318.79     84.75 o 
 -11   0  10      268.68      268.02     66.97 o 
 -10   0  10      193.38      162.27     54.96 o 
  -9   0  10       11.46       36.80     29.19 o 
  -8   0  10     3483.14     3955.82    275.22 o 
  -7   0  10     2080.45     1970.02    191.56 o 
  -6   0  10        7.48        3.49     40.18 o 
  -5   0  10     3893.22     3731.58    261.45 o 
  -4   0  10       12.15       30.15     43.92 o 
  -3   0  10     1357.26     1702.56    177.35 o 
  -2   0  10     1066.40     1023.66    142.14 o 
  -1   0  10      735.14      604.99    137.26 o 
   0   0  10        5.29       -9.41     42.79 o 
   1   0  10      156.67      157.83     85.93 o 
   2   0  10      360.85      388.25    132.82 o 
   3   0  10     2271.65     2505.29    262.84 o 
   4   0  10     2789.17     2932.50    295.70 o 
   5   0  10      209.17      186.15    110.42 o 
   6   0  10      285.51      333.52    147.54 o 
   7   0  10       27.41       79.83    108.94 o 
   8   0  10      213.09      324.81    144.49 o 
 -13   1  10      222.61      243.15     62.73 o 
 -12   1  10       10.64       65.26     45.29 o 
 -11   1  10      518.78      616.74     71.75 o 
 -10   1  10      149.49      175.23     36.42 o 
  -9   1  10       11.02       -3.02     23.21 o 
  -8   1  10     1174.07     1062.25    100.75 o 
  -7   1  10     2608.53     2642.70    156.54 o 
  -6   1  10     2189.70     2210.25    174.74 o 
  -5   1  10        4.77       26.88     53.73 o 
  -4   1  10      173.16      243.50     60.01 o 
  -3   1  10      196.73      105.61     43.25 o 
  -2   1  10      157.18      170.36     53.79 o 
  -1   1  10      153.49      192.37     56.29 o 
   0   1  10     1351.23     1453.00    126.16 o 
   1   1  10      478.34      506.29     98.56 o 
   2   1  10       17.49        6.60     36.16 o 
   3   1  10      748.75      870.31    132.49 o 
   4   1  10      383.17      297.66     87.29 o 
   5   1  10      697.58      765.76    135.39 o 
   6   1  10       85.50       63.28    128.55 o 
   7   1  10        3.48       87.21     75.42 o 
   8   1  10       20.00       67.60     79.36 o 
 -14   2  10        2.85      -54.90     80.18 o 
 -13   2  10       13.79      -22.25     38.41 o 
 -12   2  10        2.59       33.00     36.61 o 
 -11   2  10       29.96      -25.66     25.66 o 
 -10   2  10        0.27        4.02     22.11 o 
  -9   2  10       88.92       60.17     37.58 o 
  -8   2  10      113.02      153.55     51.17 o 
  -7   2  10       79.63       96.49     42.04 o 
  -6   2  10      310.42      286.67     63.77 o 
  -5   2  10      629.94      721.15     90.91 o 
  -4   2  10      103.73      110.58     42.10 o 
  -3   2  10        0.69       12.38     27.67 o 
  -2   2  10       22.36      -13.14     27.42 o 
  -1   2  10      937.71      861.92    127.20 o 
   0   2  10     1253.31     1125.11    157.92 o 
   1   2  10      698.22      699.25    111.57 o 
   2   2  10       33.10       46.25     45.17 o 
   3   2  10       55.79       83.87     52.46 o 
   4   2  10       28.42       49.42     62.52 o 
   5   2  10        9.35       44.04     58.79 o 
   6   2  10        1.46      -38.19     53.67 o 
   7   2  10       20.31       48.68     69.96 o 
   8   2  10        8.10        7.46     84.76 o 
 -14   3  10       85.16      107.28     97.96 o 
 -13   3  10      127.07       13.42     75.38 o 
 -12   3  10        5.24       68.41     40.51 o 
 -11   3  10        6.28       -4.41     29.96 o 
 -10   3  10       84.75       11.08     23.94 o 
  -9   3  10      303.05      445.17     63.83 o 
  -8   3  10      244.28      269.25     48.23 o 
  -7   3  10     1213.02     1242.06    109.98 o 
  -6   3  10     2286.76     2256.58    142.80 o 
  -5   3  10       72.71      145.91     46.14 o 
  -4   3  10     3979.11     4377.54    517.71 o 
  -3   3  10        0.47       25.85     28.72 o 
  -2   3  10      225.02      237.97     59.80 o 
  -1   3  10       58.71       41.29     32.93 o 
   0   3  10       89.95       84.36     43.07 o 
   1   3  10      276.56      235.39    100.05 o 
   2   3  10      985.83      826.91     93.50 o 
   3   3  10     1978.45     1820.23    161.48 o 
   4   3  10        0.77       41.39     52.39 o 
   5   3  10       55.25       25.90     57.61 o 
   6   3  10       72.95      153.17     65.47 o 
   7   3  10       70.57      149.03     66.31 o 
   8   3  10       17.82       44.50     59.90 o 
 -14   4  10       38.22      -15.21     64.90 o 
 -13   4  10       76.75      131.51     90.46 o 
 -12   4  10      490.19      595.38     88.54 o 
 -11   4  10      171.60      256.16     92.55 o 
 -10   4  10       58.06       45.31     42.65 o 
  -9   4  10        3.28      -22.32     22.32 o 
  -8   4  10      274.39      367.05     68.58 o 
  -7   4  10      387.67      436.77     63.70 o 
  -6   4  10     1036.46     1325.29    241.75 o 
  -5   4  10     3517.73     3845.22    231.51 o 
  -4   4  10       17.36        7.56     30.57 o 
  -3   4  10      719.49      707.13     89.12 o 
  -2   4  10       26.98        9.17     36.04 o 
  -1   4  10      571.97      776.93    129.03 o 
   0   4  10      825.53      810.25     85.39 o 
   1   4  10     1740.53     2008.71    169.12 o 
   2   4  10      283.62      259.46     61.54 o 
   3   4  10      250.12      300.05     82.02 o 
   4   4  10     2328.27     2677.94    201.05 o 
   5   4  10       40.90       -3.22     44.89 o 
   6   4  10       57.29       85.00     57.70 o 
   7   4  10        4.67      -11.58     54.63 o 
   8   4  10       41.14      155.52     76.53 o 
 -14   5  10      232.16      332.56    171.60 o 
 -13   5  10       73.62      114.75     74.58 o 
 -12   5  10       44.25      -31.90     52.64 o 
 -11   5  10      306.71      342.55     67.06 o 
 -10   5  10       30.34       52.16     32.61 o 
  -9   5  10       90.94       53.06     34.27 o 
  -8   5  10      172.71      101.98     33.28 o 
  -7   5  10      843.93      830.03     67.88 o 
  -6   5  10      295.64      361.04     81.70 o 
  -5   5  10       34.92       77.42     32.94 o 
  -4   5  10      744.95      845.65     78.34 o 
  -3   5  10       16.99        2.88     21.94 o 
  -2   5  10     1178.37     1303.95    110.27 o 
  -1   5  10        4.78       18.28     26.64 o 
   0   5  10      634.34      715.72     87.28 o 
   1   5  10        9.49        8.45     30.93 o 
   2   5  10       30.57       29.16     35.31 o 
   3   5  10      229.23      298.22     86.47 o 
   4   5  10       16.70        6.50     40.36 o 
   5   5  10      479.58      541.36     93.67 o 
   6   5  10       18.15      -10.35     56.90 o 
   7   5  10        0.99      -19.36     55.40 o 
   8   5  10        2.82      -40.26     60.40 o 
 -14   6  10        2.55       -4.01    105.45 o 
 -13   6  10       25.18       25.15     67.69 o 
 -12   6  10       11.87      107.54     84.10 o 
 -11   6  10       61.21       49.67     39.75 o 
 -10   6  10      159.30      133.34     45.57 o 
  -9   6  10      103.23       45.76     32.66 o 
  -8   6  10        2.18       10.35     25.63 o 
  -7   6  10       88.67      120.92     32.72 o 
  -6   6  10      279.28      267.40     51.81 o 
  -5   6  10      425.49      522.29     70.84 o 
  -4   6  10        4.18       20.49     25.54 o 
  -3   6  10       53.88       71.31     34.80 o 
  -2   6  10        1.32      -16.18     41.12 o 
  -1   6  10        1.45       19.31     32.44 o 
   0   6  10       61.21      111.99     71.30 o 
   1   6  10      396.53      490.44     72.49 o 
   2   6  10        0.02       38.76     39.25 o 
   3   6  10        1.70        9.96     43.22 o 
   4   6  10       17.14        5.21     37.81 o 
   5   6  10       15.11      -42.30     42.30 o 
   6   6  10       12.39        0.55     41.14 o 
   7   6  10        1.11      -26.44     53.75 o 
   8   6  10       56.43       25.89     82.04 o 
 -13   7  10      243.07      336.74    102.63 o 
 -12   7  10        2.36      -50.25     50.25 o 
 -11   7  10        1.10      -32.66     38.96 o 
 -10   7  10      435.26      410.17     69.94 o 
  -9   7  10       12.18       36.26     31.52 o 
  -8   7  10       26.30        5.80     30.34 o 
  -7   7  10      158.06      116.34     37.98 o 
  -6   7  10      260.61      330.62     56.84 o 
  -5   7  10      105.14      104.55     33.82 o 
  -4   7  10     1384.96     1377.94     99.60 o 
  -3   7  10        3.77       -9.60     26.45 o 
  -2   7  10       40.38      -29.44     45.25 o 
  -1   7  10       88.18      112.44     41.95 o 
   0   7  10      314.19      376.65     66.09 o 
   1   7  10      305.91      306.64     65.29 o 
   2   7  10     2479.92     2448.30    142.33 o 
   3   7  10      952.72     1031.53    110.41 o 
   4   7  10      155.88       19.99     43.53 o 
   5   7  10      134.22      107.95     53.48 o 
   6   7  10       57.57       10.31     42.59 o 
   7   7  10       12.16       48.32     55.92 o 
 -13   8  10       72.91       40.26     70.67 o 
 -12   8  10      349.56      445.51    115.17 o 
 -11   8  10      153.33      260.14    112.42 o 
 -10   8  10        2.30       35.26     54.94 o 
  -9   8  10        0.51      -11.67     30.89 o 
  -8   8  10       43.89       69.89     36.22 o 
  -7   8  10      302.38      367.61     62.05 o 
  -6   8  10     1669.09     1784.57    116.27 o 
  -5   8  10      956.55     1028.25     89.03 o 
  -4   8  10       81.15       33.65     35.44 o 
  -3   8  10      648.70      684.71     83.33 o 
  -2   8  10      587.66      619.35     78.70 o 
  -1   8  10     1849.06     1905.46    119.10 o 
   0   8  10        0.95      -15.74     29.96 o 
   1   8  10      770.56      943.28     92.78 o 
   2   8  10       12.37       60.49     40.35 o 
   3   8  10      242.86      279.22     66.28 o 
   4   8  10      870.14      799.23    111.11 o 
   5   8  10        0.92        6.12     47.49 o 
   6   8  10       60.55       64.42     51.25 o 
   7   8  10       59.88       10.14     57.56 o 
 -13   9  10        0.99      -61.05     94.95 o 
 -12   9  10       74.69      171.60     77.82 o 
 -11   9  10       22.86       29.46     76.08 o 
 -10   9  10       15.85       27.28     35.05 o 
  -9   9  10      642.73      745.60     96.83 o 
  -8   9  10      130.12       13.86     40.67 o 
  -7   9  10      160.12      161.17     45.05 o 
  -6   9  10        1.32      -30.09     30.09 o 
  -5   9  10       49.53       52.73     46.21 o 
  -4   9  10     1440.11     1416.18    130.19 o 
  -3   9  10      226.06      290.32     54.97 o 
  -2   9  10      869.39      862.27     84.84 o 
  -1   9  10      365.94      368.66     67.54 o 
   0   9  10      834.12      809.44     98.25 o 
   1   9  10      222.15      244.85     72.21 o 
   2   9  10      512.71      580.60    109.68 o 
   3   9  10      138.80      154.78     55.22 o 
   4   9  10       45.76        8.71     51.05 o 
   5   9  10       48.67      -11.15     47.58 o 
   6   9  10       19.97      -41.71     74.76 o 
   7   9  10      152.20      150.59    103.67 o 
 -13  10  10      182.86      279.39    106.14 o 
 -12  10  10        0.28      -49.59     62.23 o 
 -11  10  10       41.74        8.89     77.82 o 
 -10  10  10      122.08      119.75     47.09 o 
  -9  10  10       11.97       20.79     30.54 o 
  -8  10  10      172.21      193.29     55.54 o 
  -7  10  10      543.22      620.82     89.04 o 
  -6  10  10       75.88       86.29     56.46 o 
  -5  10  10      423.05      562.96    108.66 o 
  -4  10  10      107.14      203.69     48.35 o 
  -3  10  10       50.09       42.47     27.17 o 
  -2  10  10       86.32      125.80     37.89 o 
  -1  10  10     1168.33     1345.91     89.07 o 
   0  10  10      122.47      159.31     40.13 o 
   1  10  10       23.01       -8.13     27.19 o 
   2  10  10       16.42       53.98     34.00 o 
   3  10  10      172.37      178.68     62.01 o 
   4  10  10        2.52      -27.58     42.56 o 
   5  10  10      204.93      104.19     63.71 o 
   6  10  10       80.28       28.79     91.09 o 
   7  10  10        0.34      -32.06     75.68 o 
 -12  11  10        1.21       59.77     61.81 o 
 -11  11  10       94.96       18.21     78.78 o 
 -10  11  10        4.99        6.94     36.20 o 
  -9  11  10       27.96       -7.83     33.23 o 
  -8  11  10      162.61      144.47     56.56 o 
  -7  11  10      740.62      792.79    103.21 o 
  -6  11  10     1563.40     1728.06    125.91 o 
  -5  11  10      148.34      177.88     69.30 o 
  -4  11  10       77.26       96.07     67.37 o 
  -3  11  10      839.90      939.95     83.74 o 
  -2  11  10      267.98      202.29     55.21 o 
  -1  11  10      360.22      286.29     53.09 o 
   0  11  10     1225.38     1428.21    138.31 o 
   1  11  10       36.10       39.96     33.02 o 
   2  11  10       73.99       83.45     38.84 o 
   3  11  10      249.66      275.11     72.87 o 
   4  11  10       71.43       68.00     71.79 o 
   5  11  10       60.58      -12.47     48.23 o 
   6  11  10       52.32       30.48     64.40 o 
 -12  12  10      195.07      313.47    114.29 o 
 -11  12  10      111.57       69.02     80.70 o 
 -10  12  10      160.79       50.82     67.78 o 
  -9  12  10       35.43       66.92     47.99 o 
  -8  12  10      698.21      692.78    102.31 o 
  -7  12  10      135.42      286.25     66.49 o 
  -6  12  10      118.85      185.46     58.05 o 
  -5  12  10      597.11      665.12     95.43 o 
  -4  12  10       14.44       28.60     38.39 o 
  -3  12  10      456.20      603.57     88.92 o 
  -2  12  10       26.37        6.79     28.71 o 
  -1  12  10     1928.94     1930.59    110.70 o 
   0  12  10      207.20      229.96     50.43 o 
   1  12  10      332.02      512.80     70.05 o 
   2  12  10       75.85      141.31     46.78 o 
   3  12  10       28.21      112.65     59.91 o 
   4  12  10      394.65      409.99     86.00 o 
   5  12  10        0.28      -52.81     52.81 o 
   6  12  10      202.60       73.75    196.96 o 
 -12  13  10       40.21       80.00    100.31 o 
 -11  13  10      425.04      424.77    155.48 o 
 -10  13  10        0.61        9.14     33.58 o 
  -9  13  10      173.13      207.56     61.86 o 
  -8  13  10      356.26      363.28     77.34 o 
  -7  13  10        0.49      -12.86     35.88 o 
  -6  13  10        3.12       21.84     31.18 o 
  -5  13  10       76.91      -10.31     40.76 o 
  -4  13  10       40.16      -19.58     34.52 o 
  -3  13  10       68.80       97.00     48.20 o 
  -2  13  10      439.85      586.27     92.45 o 
  -1  13  10      122.98      166.15     50.25 o 
   0  13  10      361.81      471.79     69.22 o 
   1  13  10      221.21      187.69     48.80 o 
   2  13  10       79.39       89.65     47.06 o 
   3  13  10       17.67      -29.69     51.51 o 
   4  13  10        0.20       27.22     66.16 o 
   5  13  10      347.96      430.63    126.27 o 
 -11  14  10       66.04       60.51     43.74 o 
 -10  14  10       36.20      -43.88     45.12 o 
  -9  14  10        0.82       20.08     42.80 o 
  -8  14  10       17.89      -24.59     43.26 o 
  -7  14  10      119.87      120.84     75.35 o 
  -6  14  10       14.03       -6.28     34.35 o 
  -5  14  10       57.30      123.72     54.48 o 
  -4  14  10        0.58      -22.55     36.81 o 
  -3  14  10       28.45       34.19     38.35 o 
  -2  14  10       16.64       -8.78     38.52 o 
  -1  14  10        7.84       47.57     43.82 o 
   0  14  10      255.12      296.26     61.23 o 
   1  14  10       10.18       14.59     36.37 o 
   2  14  10        4.87       -6.18     41.89 o 
   3  14  10        0.40       91.49     69.14 o 
   4  14  10      389.73      443.83    115.68 o 
   5  14  10        1.32       14.37     78.18 o 
 -10  15  10       31.20       66.89     65.56 o 
  -9  15  10        3.35      -45.26     45.26 o 
  -8  15  10       26.01       -3.21     45.56 o 
  -7  15  10      131.13      107.30     44.73 o 
  -6  15  10       44.63       20.09     37.89 o 
  -5  15  10       99.97      157.18     61.51 o 
  -4  15  10       51.05       19.90     41.71 o 
  -3  15  10        3.27       27.02     40.12 o 
  -2  15  10        8.39       -6.61     41.31 o 
  -1  15  10       38.72       36.73     45.75 o 
   0  15  10       59.76       49.63     48.54 o 
   1  15  10       22.81       18.09     40.17 o 
   2  15  10       65.00       53.73     56.10 o 
   3  15  10      744.92      857.03    207.33 o 
   4  15  10       11.37      -85.58     85.58 o 
 -10  16  10      232.09      150.77     90.71 o 
  -9  16  10        7.36       10.77     49.88 o 
  -8  16  10      328.49      107.85     73.53 o 
  -7  16  10        0.61      -32.44     32.44 o 
  -6  16  10      459.14      408.05     73.16 o 
  -5  16  10      187.40      229.20     74.42 o 
  -4  16  10      150.79       94.47     50.65 o 
  -3  16  10      239.20      263.48    125.36 o 
  -2  16  10       73.91       34.00     49.86 o 
  -1  16  10       91.92       94.61     55.20 o 
   0  16  10      195.26      145.07     66.87 o 
   1  16  10       80.75       71.62     96.75 o 
   2  16  10      412.53      491.69    107.97 o 
   3  16  10       29.03      135.43    108.15 o 
   4  16  10      374.47      510.87    189.29 o 
  -9  17  10      136.82       78.04    103.68 o 
  -8  17  10       99.87       93.05     50.49 o 
  -7  17  10      206.18      165.72     66.74 o 
  -6  17  10       80.51       43.11     47.04 o 
  -5  17  10      176.30      236.45     72.59 o 
  -4  17  10       24.00       14.30     41.07 o 
  -3  17  10       51.95       73.92     46.13 o 
  -2  17  10      221.12      128.16     57.56 o 
  -1  17  10       85.92       31.69     50.47 o 
   0  17  10      136.26      164.59     65.59 o 
   1  17  10      106.76      204.80     93.56 o 
   2  17  10       26.65       20.57     96.04 o 
   3  17  10        0.58       30.85     83.58 o 
  -8  18  10        3.50      -16.57     46.31 o 
  -7  18  10       11.50        6.03     42.02 o 
  -6  18  10      211.03      257.24     69.57 o 
  -5  18  10        5.06        6.12     52.13 o 
  -4  18  10       22.20       -4.18     43.39 o 
  -3  18  10        6.92      -33.81     41.90 o 
  -2  18  10      169.65       20.93    111.02 o 
  -1  18  10       29.21       59.71     52.24 o 
   0  18  10      102.41      108.37     68.64 o 
   1  18  10        2.94      -95.10    101.44 o 
   2  18  10        1.64      109.55    104.67 o 
  -7  19  10      264.45      196.38     80.51 o 
  -6  19  10       36.00       79.83     68.35 o 
  -5  19  10       21.68      -13.34     55.33 o 
  -4  19  10      334.03      467.42    119.24 o 
  -3  19  10       24.30      -49.25     49.25 o 
  -2  19  10        7.77        7.66     52.74 o 
  -1  19  10        6.67       -5.53     61.15 o 
   0  19  10       64.95      139.20     88.28 o 
   1  19  10       27.38       -9.49     78.50 o 
  -5  20  10      240.68      345.18     93.45 o 
  -4  20  10       13.23       26.67     55.20 o 
  -3  20  10       93.37      -47.47     49.59 o 
  -2  20  10       67.93      -57.73     57.73 o 
  -1  20  10      481.98       35.52    236.05 o 
 -13   1  11      118.44      151.77     57.59 o 
 -12   1  11      319.49      360.97     82.87 o 
 -11   1  11      445.22      606.78     68.06 o 
 -10   1  11      107.34      176.66    116.08 o 
  -9   1  11      128.08      228.18     59.87 o 
  -8   1  11      459.55      563.45     93.11 o 
  -7   1  11      358.45      347.18     74.01 o 
  -6   1  11      259.36      299.44     66.08 o 
  -5   1  11       11.73      -26.61     26.61 o 
  -4   1  11       10.56        1.20     30.49 o 
  -3   1  11      404.96      447.26     84.11 o 
  -2   1  11        2.25       -8.73     32.09 o 
  -1   1  11      979.27      835.35    117.53 o 
   0   1  11       24.34       73.48     44.59 o 
   1   1  11     1540.97     1470.75    165.24 o 
   2   1  11       31.84        6.84     63.88 o 
   3   1  11       20.91      -26.60     46.57 o 
   4   1  11       14.48       72.22     62.53 o 
   5   1  11      149.55      194.17     87.38 o 
   6   1  11      175.19       77.76    154.78 o 
   7   1  11      329.80      361.82    118.36 o 
 -13   2  11        5.25       -9.35     48.68 o 
 -12   2  11      294.29      305.65     64.77 o 
 -11   2  11        4.73       25.28     39.20 o 
 -10   2  11      558.81      662.54     81.57 o 
  -9   2  11     1191.80     1519.88    185.19 o 
  -8   2  11      222.44      209.16     54.99 o 
  -7   2  11      571.53      624.22     95.94 o 
  -6   2  11      144.54      166.21     51.67 o 
  -5   2  11        2.60       -6.78     43.57 o 
  -4   2  11      513.82      505.31     90.94 o 
  -3   2  11     1173.49     1165.86    111.83 o 
  -2   2  11      207.97      193.33     59.99 o 
  -1   2  11     1529.68     1662.41    137.66 o 
   0   2  11     3289.40     3208.69    197.81 o 
   1   2  11      116.63       64.57     57.59 o 
   2   2  11       10.53      -20.29     62.31 o 
   3   2  11      109.05      125.57     63.36 o 
   4   2  11      997.24     1068.64    161.74 o 
   5   2  11       60.66       75.53     82.62 o 
   6   2  11      211.54      331.87    134.56 o 
   7   2  11      213.73      193.09    123.80 o 
 -14   3  11       21.01       -3.52     50.39 o 
 -13   3  11        8.74       48.05     44.83 o 
 -12   3  11        5.60       12.81     38.25 o 
 -11   3  11       20.41       11.04     41.12 o 
 -10   3  11      375.76      484.14     77.15 o 
  -9   3  11      932.09     1070.05     88.96 o 
  -8   3  11       11.12       22.06     44.75 o 
  -7   3  11      402.86      384.82     76.12 o 
  -6   3  11      299.91      235.44     63.24 o 
  -5   3  11      731.32      885.47     96.24 o 
  -4   3  11      968.84     1136.30    110.05 o 
  -3   3  11       53.18       72.86     53.47 o 
  -2   3  11     3979.33     4218.24    218.45 o 
  -1   3  11      486.95      385.69     81.90 o 
   0   3  11       99.57       68.03    112.82 o 
   1   3  11     1408.15     1363.10    134.28 o 
   2   3  11       70.42       95.25     57.30 o 
   3   3  11       20.89       53.83     47.30 o 
   4   3  11       59.38       73.55     60.55 o 
   5   3  11      234.24      241.70     88.31 o 
   6   3  11       73.00       -2.80     68.80 o 
   7   3  11        0.42      -16.84     79.26 o 
 -14   4  11       27.41      142.44     71.92 o 
 -13   4  11      121.76      107.87     50.61 o 
 -12   4  11      100.27       66.38     83.10 o 
 -11   4  11       28.19      -16.78     31.10 o 
 -10   4  11       20.63      -11.81     39.51 o 
  -9   4  11      283.73      302.46     62.07 o 
  -8   4  11        9.80       -7.98     29.92 o 
  -7   4  11      475.93      774.38    143.14 o 
  -6   4  11      142.64      139.00     70.68 o 
  -5   4  11      511.47      524.40     89.08 o 
  -4   4  11      107.48      144.11     79.52 o 
  -3   4  11       54.61      134.01     51.77 o 
  -2   4  11      121.71      144.01     56.06 o 
  -1   4  11      180.44      126.36     43.29 o 
   0   4  11     1229.41     1227.93    101.90 o 
   1   4  11        0.33      -10.69     35.96 o 
   2   4  11      261.38      263.93    124.28 o 
   3   4  11       30.93      -21.46     48.07 o 
   4   4  11      358.29      405.99    163.54 o 
   5   4  11      128.00       37.14     56.38 o 
   6   4  11       38.25       55.98     78.13 o 
   7   4  11       23.90       75.84     79.57 o 
 -13   5  11        3.23      -31.84     37.64 o 
 -12   5  11        6.32      -39.40     39.40 o 
 -11   5  11      313.25      279.56     74.69 o 
 -10   5  11       43.43      104.96     43.61 o 
  -9   5  11        0.99       -4.24     25.01 o 
  -8   5  11     1562.68     1633.06     97.51 o 
  -7   5  11       26.82       49.68     32.65 o 
  -6   5  11      177.87      189.40     51.86 o 
  -5   5  11        3.27       14.82     27.70 o 
  -4   5  11       44.49       38.91     28.28 o 
  -3   5  11      264.57      199.46     58.59 o 
  -2   5  11     2454.98     2522.03    138.50 o 
  -1   5  11      638.35      631.04     83.67 o 
   0   5  11       57.27       68.12     46.80 o 
   1   5  11     1788.58     1768.66    122.42 o 
   2   5  11        7.38      -16.59     44.25 o 
   3   5  11       17.14       -5.31     44.23 o 
   4   5  11       19.25      -17.64     48.76 o 
   5   5  11      204.90       72.98     62.31 o 
   6   5  11        9.38      -40.87     55.07 o 
   7   5  11       86.66      155.21    101.82 o 
 -13   6  11      216.49      193.27     65.79 o 
 -12   6  11       62.42      -17.83     42.54 o 
 -11   6  11       32.08       67.82     40.18 o 
 -10   6  11      155.03      173.19     48.39 o 
  -9   6  11     1255.93     1395.25    166.76 o 
  -8   6  11        4.48      -13.06     37.07 o 
  -7   6  11       73.65      132.88     51.80 o 
  -6   6  11        3.13      -25.00     25.00 o 
  -5   6  11      997.91     1076.85     90.69 o 
  -4   6  11        0.04      -12.86     23.72 o 
  -3   6  11      612.96      788.00     92.97 o 
  -2   6  11       67.37       73.57     40.57 o 
  -1   6  11      331.13      315.69     67.94 o 
   0   6  11     1834.95     1867.41    123.84 o 
   1   6  11       76.44       63.79     41.21 o 
   2   6  11      473.74      574.07    110.64 o 
   3   6  11       93.80      128.37     64.14 o 
   4   6  11      188.36       12.19     60.25 o 
   5   6  11        8.77       -8.07     49.37 o 
   6   6  11      458.59      100.85    300.71 o 
   7   6  11      164.88      235.49    141.03 o 
 -13   7  11        1.11       16.24     46.85 o 
 -12   7  11        2.05       -4.71     44.35 o 
 -11   7  11      207.75      180.16     56.34 o 
 -10   7  11        0.63       -3.32     32.61 o 
  -9   7  11        0.41       15.52     30.28 o 
  -8   7  11       86.18       92.71     39.93 o 
  -7   7  11      133.46      111.42     53.93 o 
  -6   7  11     1719.59     2047.90    124.98 o 
  -5   7  11        0.57      -22.55     25.58 o 
  -4   7  11      116.19      132.70     51.41 o 
  -3   7  11      673.15      897.88    102.34 o 
  -2   7  11       62.31       61.27     49.36 o 
  -1   7  11       80.24      185.85     50.12 o 
   0   7  11      521.96      420.75     73.76 o 
   1   7  11        1.21       38.19     32.81 o 
   2   7  11      127.94      140.25     67.13 o 
   3   7  11      389.44      501.11    109.19 o 
   4   7  11       23.91      -44.43     63.88 o 
   5   7  11      382.84       93.85     83.97 o 
   6   7  11        5.05      -53.72     53.72 o 
 -13   8  11       53.46       25.57     43.11 o 
 -12   8  11       19.03        1.85     32.40 o 
 -11   8  11       45.62        8.75     35.24 o 
 -10   8  11       32.85       78.68     43.79 o 
  -9   8  11       31.41       10.29     34.61 o 
  -8   8  11      154.72      135.80     50.04 o 
  -7   8  11        4.10       -5.47     33.83 o 
  -6   8  11       21.02      -17.29     38.09 o 
  -5   8  11      266.66      310.53     96.32 o 
  -4   8  11      248.55      298.01     61.58 o 
  -3   8  11        1.50      -11.00     31.07 o 
  -2   8  11        0.02      -14.79     29.58 o 
  -1   8  11        4.59       38.79     35.09 o 
   0   8  11      788.58      756.52     94.44 o 
   1   8  11       32.00       40.01     40.48 o 
   2   8  11       58.61      -34.92    110.81 o 
   3   8  11        0.06      118.31     65.52 o 
   4   8  11       17.23       68.04     87.32 o 
   5   8  11       13.07       67.91     58.82 o 
   6   8  11       42.44       24.38     53.08 o 
 -13   9  11        3.05      107.77     51.36 o 
 -12   9  11       97.49       -3.77     33.20 o 
 -11   9  11      193.47      -17.72     44.53 o 
 -10   9  11        5.66      -32.98     32.98 o 
  -9   9  11       39.63       36.95     36.89 o 
  -8   9  11      323.65      342.46     70.01 o 
  -7   9  11       43.46       35.89     39.96 o 
  -6   9  11       58.24       10.22     46.10 o 
  -5   9  11      300.47      202.99     70.66 o 
  -4   9  11      306.50      340.12     66.52 o 
  -3   9  11       24.89       32.78     34.92 o 
  -2   9  11      617.87      633.66     88.27 o 
  -1   9  11      475.31      493.64     80.73 o 
   0   9  11      228.27      308.41     65.52 o 
   1   9  11      240.53      235.74     62.11 o 
   2   9  11        1.68      -23.52     50.58 o 
   3   9  11       11.48      -36.80     50.78 o 
   4   9  11       21.10      -40.73     67.54 o 
   5   9  11       62.26      106.94     62.44 o 
   6   9  11        2.45      101.71     64.68 o 
 -12  10  11      124.87       -2.11     37.91 o 
 -11  10  11       70.08       13.97     41.56 o 
 -10  10  11      293.90       58.31    103.26 o 
  -9  10  11       24.69       18.47     39.30 o 
  -8  10  11      282.46      291.81     65.23 o 
  -7  10  11      301.79      353.98     71.02 o 
  -6  10  11      106.72      128.98     63.72 o 
  -5  10  11     1624.42     1706.23    159.01 o 
  -4  10  11      151.06      205.64     73.20 o 
  -3  10  11     1107.10     1199.02    111.88 o 
  -2  10  11      540.72      587.54     86.96 o 
  -1  10  11     1177.27     1180.31    108.04 o 
   0  10  11     1023.42     1197.90    118.80 o 
   1  10  11       53.61       31.47     43.66 o 
   2  10  11       95.64       25.19     75.30 o 
   3  10  11        0.26       40.16     63.95 o 
   4  10  11      136.47      134.10    123.25 o 
   5  10  11       10.44       11.36     51.03 o 
   6  10  11      152.03       24.00     78.17 o 
 -12  11  11        4.92       36.38     46.52 o 
 -11  11  11      142.42        0.85     47.29 o 
 -10  11  11        0.11       -2.55     31.61 o 
  -9  11  11       85.85       37.15     35.83 o 
  -8  11  11      155.11      210.70     57.55 o 
  -7  11  11       26.23       29.57     40.50 o 
  -6  11  11      419.58      580.83    119.53 o 
  -5  11  11       20.29        6.49     49.79 o 
  -4  11  11      336.83      464.32    113.99 o 
  -3  11  11      137.62      208.83     74.52 o 
  -2  11  11      215.69      206.59     57.80 o 
  -1  11  11      575.57      774.45     99.29 o 
   0  11  11      207.23      303.85     67.42 o 
   1  11  11      112.92      177.28     61.61 o 
   2  11  11      119.32      178.71     74.75 o 
   3  11  11      280.99      231.96    161.92 o 
   4  11  11        8.67       -3.34     51.01 o 
   5  11  11      198.91      213.69    128.30 o 
 -11  12  11       97.23      -11.47     42.47 o 
 -10  12  11       34.91        2.96     34.72 o 
  -9  12  11       87.22      -24.63     29.94 o 
  -8  12  11       26.13      -13.95     41.95 o 
  -7  12  11       83.49       73.10     52.40 o 
  -6  12  11       78.98      101.39     64.07 o 
  -5  12  11       16.05       -4.89     45.08 o 
  -4  12  11      189.12      194.57     75.86 o 
  -3  12  11        0.26      -23.81     33.31 o 
  -2  12  11        5.81       58.42     33.35 o 
  -1  12  11      152.97      161.35     46.54 o 
   0  12  11        0.05       13.52     33.56 o 
   1  12  11      264.16      322.56     62.65 o 
   2  12  11      611.57      699.13    152.60 o 
   3  12  11       18.72       -9.44     64.23 o 
   4  12  11       40.72       66.59     64.47 o 
   5  12  11        1.14       13.51     69.98 o 
 -11  13  11       49.86      -27.43     46.40 o 
 -10  13  11      118.92      -33.27     33.27 o 
  -9  13  11      104.40       95.10     44.89 o 
  -8  13  11      297.47      208.88    162.20 o 
  -7  13  11        0.15      -20.20     46.09 o 
  -6  13  11       58.62       26.11     56.00 o 
  -5  13  11       79.23       67.22     60.01 o 
  -4  13  11      180.83      246.49     66.09 o 
  -3  13  11      333.67      441.61     79.54 o 
  -2  13  11      146.56      187.01     60.79 o 
  -1  13  11      149.24      218.40     54.05 o 
   0  13  11       19.16       49.13     40.21 o 
   1  13  11      290.85      436.39     70.56 o 
   2  13  11        9.83       36.86     48.25 o 
   3  13  11        0.56      -69.16     70.50 o 
   4  13  11        1.25      -49.60     60.11 o 
 -10  14  11       94.24       34.97     83.72 o 
  -9  14  11       21.41       44.37     48.60 o 
  -8  14  11        1.91       20.59     42.73 o 
  -7  14  11      545.55      509.48    255.17 o 
  -6  14  11       72.57       18.28     60.92 o 
  -5  14  11       63.00       53.74     52.63 o 
  -4  14  11        0.55       84.81     52.15 o 
  -3  14  11      132.52      167.51     58.09 o 
  -2  14  11       58.70      118.61     52.97 o 
  -1  14  11      284.89      312.19     73.27 o 
   0  14  11      392.71      303.77     65.07 o 
   1  14  11        4.53      -10.72     44.93 o 
   2  14  11      273.88      363.85     88.00 o 
   3  14  11       36.73       21.39     73.77 o 
   4  14  11      421.90      525.43    180.05 o 
 -10  15  11       87.51      -46.98     51.67 o 
  -9  15  11      212.10      115.58    121.76 o 
  -8  15  11        4.42       44.66     50.06 o 
  -7  15  11      130.94       69.34     59.48 o 
  -6  15  11       58.99       48.05     53.20 o 
  -5  15  11        0.10       17.03     42.29 o 
  -4  15  11      411.20      332.63    115.67 o 
  -3  15  11       51.27       75.15     54.30 o 
  -2  15  11        2.68       -6.12     44.06 o 
  -1  15  11        8.30      -28.17     49.79 o 
   0  15  11        2.24       25.15     48.28 o 
   1  15  11      188.17      243.36     96.49 o 
   2  15  11       17.87       34.83     54.23 o 
   3  15  11      236.41      189.46    130.72 o 
  -9  16  11      155.75      154.77    122.10 o 
  -8  16  11       64.44       51.90     53.58 o 
  -7  16  11       63.27       65.29     96.29 o 
  -6  16  11       16.33      -13.70     56.21 o 
  -5  16  11       95.30       78.90     54.61 o 
  -4  16  11       22.10       21.25     52.36 o 
  -3  16  11       74.37       54.65     45.20 o 
  -2  16  11        0.02       -6.57     43.98 o 
  -1  16  11        4.83      -27.45     44.15 o 
   0  16  11       65.15      109.07     62.69 o 
   1  16  11       28.02       26.95     67.21 o 
   2  16  11       20.48      -77.21     77.21 o 
  -8  17  11       48.05       32.35     54.98 o 
  -7  17  11      124.67       13.80     52.11 o 
  -6  17  11       35.69       54.44     57.41 o 
  -5  17  11        6.23       41.63     51.14 o 
  -4  17  11        3.47       71.79     51.61 o 
  -3  17  11        0.36       71.82     48.49 o 
  -2  17  11      170.17       92.73     84.16 o 
  -1  17  11      248.54      320.52     83.47 o 
   0  17  11       39.21       42.65     58.18 o 
   1  17  11       94.40      149.90    100.83 o 
  -7  18  11      231.54      155.76    128.44 o 
  -6  18  11       16.75       -2.64     56.16 o 
  -5  18  11      133.22       51.62     89.82 o 
  -4  18  11       60.73        1.57     47.03 o 
  -3  18  11      178.54       35.02     50.90 o 
  -2  18  11        7.09       27.99     53.09 o 
  -1  18  11       77.90      162.05     73.26 o 
   0  18  11      193.26      231.52    103.96 o 
  -5  19  11       20.95      -12.68     66.19 o 
  -4  19  11      313.18      206.40     80.19 o 
  -3  19  11        3.92      -43.53     51.03 o 
  -2  19  11        9.78      -12.07     61.92 o 
 -12   0  12      136.68      158.09     95.95 o 
 -11   0  12      430.67      419.10    134.56 o 
 -10   0  12       17.44      101.62     72.25 o 
  -9   0  12      387.26      442.11    124.45 o 
  -8   0  12      728.66     1128.15    163.75 o 
  -7   0  12      136.15      221.97     91.25 o 
  -6   0  12      101.12      134.21     72.16 o 
  -5   0  12      486.47      627.57    149.11 o 
  -4   0  12     3263.56     3555.19    284.63 o 
  -3   0  12      346.39      327.16    105.54 o 
  -2   0  12      429.92      416.31    124.54 o 
  -1   0  12       91.77       33.03     62.31 o 
   0   0  12      478.35      458.15    140.57 o 
   1   0  12      231.24      291.69    111.46 o 
   2   0  12      486.42      771.45    187.28 o 
   3   0  12      111.80       88.89    104.84 o 
   4   0  12      327.62      301.97    135.87 o 
   5   0  12     1448.39     1946.40    286.03 o 
   6   0  12        0.10      -83.93    111.20 o 
 -13   1  12      131.46      123.40     94.30 o 
 -12   1  12       31.77       14.92     54.77 o 
 -11   1  12       73.28      188.06     98.35 o 
 -10   1  12        2.70       -7.76     35.74 o 
  -9   1  12       19.22       16.72     70.37 o 
  -8   1  12      669.49      735.59    111.24 o 
  -7   1  12      547.14      442.12     85.01 o 
  -6   1  12      757.72     1071.76    205.76 o 
  -5   1  12      174.17      240.29     61.04 o 
  -4   1  12      342.76      479.21     94.80 o 
  -3   1  12     1804.50     1805.35    177.35 o 
  -2   1  12        3.72        5.62     34.66 o 
  -1   1  12      302.48      319.20     79.36 o 
   0   1  12      197.90      264.09    100.00 o 
   1   1  12      139.79      236.57    117.61 o 
   2   1  12        0.25      -42.51     42.51 o 
   3   1  12       75.73      135.17     79.03 o 
   4   1  12      605.54      599.05    130.70 o 
   5   1  12       15.89        4.16     63.38 o 
   6   1  12       80.06       -8.72     83.81 o 
 -13   2  12        0.04       12.65     44.27 o 
 -12   2  12       10.13       -7.26     55.16 o 
 -11   2  12        0.23      -38.48     38.48 o 
 -10   2  12       25.45        1.87     42.41 o 
  -9   2  12       66.56       50.51     39.59 o 
  -8   2  12      104.97      200.85     58.65 o 
  -7   2  12      124.95      114.44     69.81 o 
  -6   2  12       51.21       44.91     39.22 o 
  -5   2  12       32.74      -13.52     30.97 o 
  -4   2  12      232.04      150.55     56.10 o 
  -3   2  12     1354.59     1574.77    139.47 o 
  -2   2  12       54.34       25.41     40.46 o 
  -1   2  12       23.96       23.35     42.71 o 
   0   2  12        0.52       -4.56     39.56 o 
   1   2  12        5.44      -23.72     44.10 o 
   2   2  12      233.60      168.36     71.36 o 
   3   2  12        4.65       32.30     58.19 o 
   4   2  12       31.19      131.39    102.01 o 
   5   2  12        9.06       95.65     82.31 o 
   6   2  12       73.62       76.04     84.32 o 
 -13   3  12      129.33      125.94     48.82 o 
 -12   3  12       18.55      -36.45     38.37 o 
 -11   3  12       87.01      135.00     48.50 o 
 -10   3  12      163.67      136.56     89.85 o 
  -9   3  12        1.73       54.73     41.17 o 
  -8   3  12      227.68      444.22     87.32 o 
  -7   3  12     1699.25     1704.76    141.08 o 
  -6   3  12      574.67      814.40    115.95 o 
  -5   3  12     1043.91     1380.84    149.24 o 
  -4   3  12       59.46      103.48     46.79 o 
  -3   3  12      352.85      393.30     97.83 o 
  -2   3  12       39.90       88.33     57.00 o 
  -1   3  12       18.56       42.88     41.00 o 
   0   3  12       18.13       -9.79     54.86 o 
   1   3  12      790.39     1002.77    109.25 o 
   2   3  12       20.18      -22.93     41.71 o 
   3   3  12      189.90      206.25     81.15 o 
   4   3  12      169.67      -10.87    135.34 o 
   5   3  12      171.58       54.68     75.44 o 
   6   3  12      315.07      375.58    150.29 o 
 -13   4  12      125.13      150.17     54.00 o 
 -12   4  12       59.38      126.29     52.17 o 
 -11   4  12      336.84      466.13     76.37 o 
 -10   4  12       27.61        5.04     32.94 o 
  -9   4  12      170.98      306.50     61.61 o 
  -8   4  12       22.19       35.69     37.64 o 
  -7   4  12      832.95      912.13    142.53 o 
  -6   4  12      522.58      684.70    109.70 o 
  -5   4  12     1120.25     1444.45    131.64 o 
  -4   4  12      452.80      671.82    106.88 o 
  -3   4  12      295.69      489.51    104.93 o 
  -2   4  12      365.19      511.26    103.97 o 
  -1   4  12       79.52      152.44     49.06 o 
   0   4  12      358.58      424.37    135.63 o 
   1   4  12        0.60       42.42     41.63 o 
   2   4  12      471.60      787.85    136.05 o 
   3   4  12       38.95      135.60     71.14 o 
   4   4  12      561.22      205.20    321.19 o 
   5   4  12      603.63      124.69    247.94 o 
   6   4  12        8.13       18.62    101.05 o 
 -13   5  12       30.69       -7.95     48.21 o 
 -12   5  12      180.84      210.20     58.44 o 
 -11   5  12       72.11       61.73     40.73 o 
 -10   5  12       51.04       38.06     38.25 o 
  -9   5  12       32.32       43.60     44.05 o 
  -8   5  12       44.93       36.66     35.16 o 
  -7   5  12        0.34        7.17     36.01 o 
  -6   5  12      656.66      917.54     97.75 o 
  -5   5  12       34.63       -4.69     30.60 o 
  -4   5  12      232.45      281.89     60.33 o 
  -3   5  12        9.58       -4.68     30.36 o 
  -2   5  12      103.46      152.97     65.55 o 
  -1   5  12      214.34      255.98     74.22 o 
   0   5  12        1.68       -3.77     41.28 o 
   1   5  12      593.57      791.31    135.51 o 
   2   5  12       64.53      158.27     70.91 o 
   3   5  12       69.29       68.93     87.80 o 
   4   5  12      140.18       99.72     85.45 o 
   5   5  12       51.97       27.46     58.91 o 
   6   5  12      101.97       79.40     75.05 o 
 -13   6  12        0.08      -39.90     45.19 o 
 -12   6  12        9.85       37.96     37.30 o 
 -11   6  12        1.50       28.35     37.29 o 
 -10   6  12        5.11       13.48     35.31 o 
  -9   6  12       43.22       49.62     48.47 o 
  -8   6  12        0.01       14.64     41.70 o 
  -7   6  12       10.21       29.83     33.44 o 
  -6   6  12      660.58      626.26     86.90 o 
  -5   6  12      124.46      180.37     51.22 o 
  -4   6  12      552.66      668.45     90.69 o 
  -3   6  12       20.72       45.66     38.66 o 
  -2   6  12      151.05      181.95     50.21 o 
  -1   6  12       14.02       41.24     36.32 o 
   0   6  12       22.03       18.06     39.75 o 
   1   6  12        2.51      -14.59     37.61 o 
   2   6  12      207.50      245.09     85.36 o 
   3   6  12       20.90       59.28     61.64 o 
   4   6  12        0.42       -2.04     55.12 o 
   5   6  12        5.43      -23.21     66.41 o 
 -13   7  12      141.77      127.97     83.55 o 
 -12   7  12      164.33       27.93     45.08 o 
 -11   7  12        4.30      -16.32     32.33 o 
 -10   7  12      165.77      124.62     58.30 o 
  -9   7  12        0.06       21.28     35.54 o 
  -8   7  12       14.41      -30.07     44.84 o 
  -7   7  12       78.96      111.58     57.53 o 
  -6   7  12      183.94      274.38     74.74 o 
  -5   7  12     1458.81     1730.25    122.74 o 
  -4   7  12      147.15      203.76     54.37 o 
  -3   7  12      289.63      334.13     66.67 o 
  -2   7  12       62.38       82.49     43.32 o 
  -1   7  12        3.18        7.74     46.09 o 
   0   7  12      139.38       72.41     70.09 o 
   1   7  12     1391.17     1446.42    154.87 o 
   2   7  12       60.05      128.86     64.21 o 
   3   7  12       82.61      108.94     71.55 o 
   4   7  12       66.65       -5.53     59.49 o 
   5   7  12       48.85      -63.36     63.36 o 
 -12   8  12      226.72       36.91     64.02 o 
 -11   8  12      120.28       28.59     29.65 o 
 -10   8  12        6.58       -0.76     35.22 o 
  -9   8  12       13.63      -20.17     32.75 o 
  -8   8  12       45.69       49.37     45.92 o 
  -7   8  12      300.32      337.32     84.35 o 
  -6   8  12        0.72      -32.55     39.97 o 
  -5   8  12     1427.55     1590.84    170.68 o 
  -4   8  12     1448.75     1661.73    123.96 o 
  -3   8  12        3.76      -29.63     29.63 o 
  -2   8  12      308.11      329.72     75.28 o 
  -1   8  12       40.26       -2.39     37.54 o 
   0   8  12      428.86      564.02     87.83 o 
   1   8  12        3.69        4.22     76.82 o 
   2   8  12      453.13      516.56    113.51 o 
   3   8  12      285.23       57.41    122.10 o 
   4   8  12      138.97       33.09     81.79 o 
   5   8  12      264.63      100.99    105.23 o 
 -12   9  12       12.10       57.57     46.59 o 
 -11   9  12      172.33        6.57     36.34 o 
 -10   9  12      120.76       -1.31     35.04 o 
  -9   9  12       71.55       32.79     36.36 o 
  -8   9  12      214.65      237.74     76.38 o 
  -7   9  12       15.21      -12.93     35.82 o 
  -6   9  12      556.83      433.62     96.41 o 
  -5   9  12      409.49      411.08    100.56 o 
  -4   9  12      450.92      565.54     84.70 o 
  -3   9  12       38.49       13.10     49.66 o 
  -2   9  12       37.55       28.90     54.81 o 
  -1   9  12      639.08      744.54    100.84 o 
   0   9  12       18.83        6.76     43.81 o 
   1   9  12      125.41      189.06     79.22 o 
   2   9  12      255.67      184.71     84.54 o 
   3   9  12      123.70       17.92     53.67 o 
   4   9  12       24.53      -25.42     63.63 o 
   5   9  12      203.65       98.24    155.21 o 
 -12  10  12       80.68       30.99     49.70 o 
 -11  10  12       29.57       -7.48     36.61 o 
 -10  10  12       68.43       13.56     31.52 o 
  -9  10  12        5.27      -11.73     32.98 o 
  -8  10  12       86.36       27.09     57.84 o 
  -7  10  12       29.08       74.41     49.95 o 
  -6  10  12        6.57      -30.22     45.75 o 
  -5  10  12      118.28       67.92     63.94 o 
  -4  10  12      176.36      105.97     68.90 o 
  -3  10  12        0.12       39.02     37.27 o 
  -2  10  12      155.86      118.64     52.29 o 
  -1  10  12       21.70       30.93     46.38 o 
   0  10  12       96.84      114.81     53.78 o 
   1  10  12      106.91      199.31     78.14 o 
   2  10  12        7.91      -10.09     62.75 o 
   3  10  12       31.04      115.95     75.56 o 
   4  10  12       36.07       17.20    133.69 o 
 -11  11  12       43.88       27.10     40.01 o 
 -10  11  12       20.90      -31.85     31.85 o 
  -9  11  12       20.77       14.97     31.49 o 
  -8  11  12      157.21       -6.97     45.27 o 
  -7  11  12        3.05       -6.70     56.97 o 
  -6  11  12      396.41      674.54    159.05 o 
  -5  11  12       46.68      121.33     65.49 o 
  -4  11  12      322.50      374.25     98.50 o 
  -3  11  12      162.32      196.39     75.58 o 
  -2  11  12        1.25      -25.34     40.09 o 
  -1  11  12        6.39       36.49     44.63 o 
   0  11  12       86.91      111.65     51.07 o 
   1  11  12        0.81       -9.60     56.87 o 
   2  11  12        7.36      -64.78     64.78 o 
   3  11  12      295.85      311.54    158.92 o 
   4  11  12      316.59      296.43    123.04 o 
 -11  12  12      152.03       56.49     42.84 o 
 -10  12  12       10.08       31.06     36.65 o 
  -9  12  12       39.49      -12.30     31.37 o 
  -8  12  12        0.49       56.13     51.15 o 
  -7  12  12       43.20       92.59     69.24 o 
  -6  12  12       11.09       10.32     60.13 o 
  -5  12  12      533.18      534.21    113.65 o 
  -4  12  12      404.49      644.77    125.20 o 
  -3  12  12      263.52      312.65     96.89 o 
  -2  12  12      128.22      188.39     77.98 o 
  -1  12  12       36.93       38.25     46.60 o 
   0  12  12      352.59      305.92     74.41 o 
   1  12  12        0.37        4.00     61.48 o 
   2  12  12      436.77      425.82    112.58 o 
   3  12  12       52.62       60.01     83.63 o 
 -10  13  12       84.15      -39.63     39.63 o 
  -9  13  12        3.45       -0.83     47.41 o 
  -8  13  12        0.78       60.53     55.84 o 
  -7  13  12      112.70       78.79     85.84 o 
  -6  13  12        9.48        4.54     55.74 o 
  -5  13  12        5.89      -53.33     53.33 o 
  -4  13  12       16.69       76.75     61.93 o 
  -3  13  12      273.82      176.18     81.04 o 
  -2  13  12      145.86      324.17    103.41 o 
  -1  13  12      262.54      367.99    166.11 o 
   0  13  12        5.57       14.47     52.78 o 
   1  13  12      200.29       97.43     80.33 o 
   2  13  12       28.15      -17.64     68.09 o 
   3  13  12       86.73       -1.39     88.30 o 
 -10  14  12       17.98       33.34     51.04 o 
  -9  14  12        5.52       41.21     50.31 o 
  -8  14  12       12.42      -26.91     61.09 o 
  -7  14  12      130.71      311.91    150.20 o 
  -6  14  12       13.04       33.86     64.06 o 
  -5  14  12       58.72       40.14     67.80 o 
  -4  14  12       11.25      -46.49     57.49 o 
  -3  14  12       28.01      -58.55     63.00 o 
  -2  14  12       17.64       75.28     65.72 o 
  -1  14  12       29.43       48.69     68.69 o 
   0  14  12      130.75       24.58     85.80 o 
   1  14  12       46.96      -68.63     75.43 o 
   2  14  12       22.38       21.86     69.64 o 
  -9  15  12       28.01       17.05     51.06 o 
  -8  15  12       47.24       23.46     59.27 o 
  -7  15  12       95.65      120.72     88.68 o 
  -6  15  12      451.11      608.94    127.83 o 
  -5  15  12        6.86      -34.54     61.05 o 
  -4  15  12       10.63       -7.35     62.94 o 
  -3  15  12      159.86      129.26     86.80 o 
  -2  15  12       17.15      -16.00     42.57 o 
  -1  15  12       44.57       48.71     47.64 o 
   0  15  12       11.75      -31.81     55.83 o 
   1  15  12      103.52      175.94     83.87 o 
   2  15  12       24.27      -40.50    105.84 o 
  -8  16  12      170.23       53.36     75.47 o 
  -7  16  12      334.59      499.17    127.00 o 
  -6  16  12       29.02       44.38     74.64 o 
  -5  16  12      186.70      273.49    105.15 o 
  -4  16  12      161.36       80.38    115.38 o 
  -3  16  12      192.15      122.43     99.63 o 
  -2  16  12       56.11       53.16     53.35 o 
  -1  16  12       49.00       25.11     61.69 o 
   0  16  12      519.68      599.72    109.35 o 
   1  16  12      156.68      130.41     86.43 o 
  -7  17  12       54.07       83.50     83.86 o 
  -6  17  12      101.16      145.36     91.56 o 
  -5  17  12        2.85      -11.66     51.09 o 
  -4  17  12       88.61       69.55     52.60 o 
  -3  17  12       26.49      -28.30     51.09 o 
  -2  17  12      113.63      105.39     60.46 o 
  -1  17  12      283.55      393.89     93.48 o 
  -4  18  12       67.36       62.67     97.90 o 
  -3  18  12       53.68       75.41     60.15 o 
 -13   1  13        0.14       -7.49    102.31 o 
 -12   1  13       18.03      -27.80     70.07 o 
 -11   1  13       58.92      103.25     61.66 o 
 -10   1  13      236.20      301.37    168.11 o 
  -9   1  13        4.30      -28.35     40.21 o 
  -8   1  13      393.94      538.11    119.13 o 
  -7   1  13      351.85      467.60     90.35 o 
  -6   1  13      553.40      622.08    108.05 o 
  -5   1  13      896.77     1096.63    136.39 o 
  -4   1  13       38.20       98.90     60.26 o 
  -3   1  13      568.06      730.11    119.44 o 
  -2   1  13      377.89      359.88     89.90 o 
  -1   1  13      674.20      698.65    122.47 o 
   0   1  13       45.22      103.50     55.21 o 
   1   1  13      118.76       91.15     84.01 o 
   2   1  13      495.04      321.68    286.55 o 
   3   1  13       36.62      -66.79     75.25 o 
   4   1  13        0.83        4.76     71.32 o 
   5   1  13      125.04       92.52     83.60 o 
 -13   2  13       88.63      127.32     72.98 o 
 -12   2  13      167.11      185.98     99.26 o 
 -11   2  13      105.46      215.35    101.36 o 
 -10   2  13       88.21      101.29     56.04 o 
  -9   2  13      578.21      762.85    127.67 o 
  -8   2  13      863.25     1080.94    130.70 o 
  -7   2  13      233.97      234.71     71.97 o 
  -6   2  13       74.38      130.75     52.35 o 
  -5   2  13       12.23       46.30     42.99 o 
  -4   2  13      592.26      747.42    119.75 o 
  -3   2  13      179.90      182.21     58.63 o 
  -2   2  13      943.62     1309.75    135.47 o 
  -1   2  13       43.71       64.96     52.10 o 
   0   2  13      547.10      795.57    131.08 o 
   1   2  13      776.89     1021.36    154.57 o 
   2   2  13       56.48      107.83     95.86 o 
   3   2  13        2.07       92.69     49.81 o 
   4   2  13        5.02       10.70     68.45 o 
   5   2  13      130.91      218.74    105.22 o 
 -13   3  13        0.40        9.37     51.12 o 
 -12   3  13        0.41       -1.64     57.68 o 
 -11   3  13       22.29       -5.16     44.58 o 
 -10   3  13      306.48      424.07    149.20 o 
  -9   3  13        4.09      -20.84     41.70 o 
  -8   3  13       65.71      130.31     50.96 o 
  -7   3  13      152.48      158.03     62.75 o 
  -6   3  13      595.82      917.64    128.68 o 
  -5   3  13        1.76        2.28     39.92 o 
  -4   3  13      768.22      920.06    146.63 o 
  -3   3  13      329.87      378.11    129.16 o 
  -2   3  13        0.60       -1.45     40.49 o 
  -1   3  13      361.31      524.03    105.58 o 
   0   3  13      183.72      154.05     53.80 o 
   1   3  13      694.86      899.20    148.69 o 
   2   3  13        5.48       -7.61     45.64 o 
   3   3  13      117.36       47.77     52.27 o 
   4   3  13      106.52        1.81     53.88 o 
   5   3  13      171.81      209.01    104.75 o 
 -12   4  13        5.09      -49.65     55.04 o 
 -11   4  13        0.11       -5.77     52.38 o 
 -10   4  13       84.74       98.57     86.84 o 
  -9   4  13      175.09       78.53     80.92 o 
  -8   4  13      141.12      139.83    109.16 o 
  -7   4  13      164.16      259.54    115.69 o 
  -6   4  13      157.69      167.02     62.92 o 
  -5   4  13      102.55       63.55     44.61 o 
  -4   4  13        0.25      -31.24     33.74 o 
  -3   4  13      116.56      152.83    145.67 o 
  -2   4  13        0.32       20.74     40.75 o 
  -1   4  13       33.24       15.75     41.21 o 
   0   4  13        1.52       54.73     42.80 o 
   1   4  13      311.80      329.86     97.09 o 
   2   4  13       42.43      -30.51     48.19 o 
   3   4  13        0.80      -26.00     55.04 o 
   4   4  13        4.61       27.25     67.94 o 
   5   4  13        0.23       56.02     74.50 o 
 -12   5  13       19.51       27.22     45.68 o 
 -11   5  13      190.55      146.59     93.60 o 
 -10   5  13      428.25      178.80    277.66 o 
  -9   5  13        9.60      -18.68     44.81 o 
  -8   5  13      265.56      265.26    117.61 o 
  -7   5  13        6.75        1.67     36.94 o 
  -6   5  13       20.27       26.70     39.42 o 
  -5   5  13        2.59      -19.04     31.73 o 
  -4   5  13        8.51       27.67     38.78 o 
  -3   5  13      204.81      315.58     68.51 o 
  -2   5  13      135.52      229.10     70.93 o 
  -1   5  13      679.93      654.99     96.63 o 
   0   5  13      481.66      494.45     85.60 o 
   1   5  13      180.09      248.44    116.30 o 
   2   5  13      530.08      187.96    173.95 o 
   3   5  13       98.80      -29.11     52.26 o 
   4   5  13        0.57      120.69     69.55 o 
 -12   6  13        6.52       35.96     50.79 o 
 -11   6  13      297.91       75.84     61.53 o 
 -10   6  13        0.05       15.81     53.16 o 
  -9   6  13      404.26      261.44    180.79 o 
  -8   6  13      150.27      239.24     69.55 o 
  -7   6  13      167.48      197.61     58.63 o 
  -6   6  13       71.89      126.24     51.63 o 
  -5   6  13        3.83      -29.19     34.12 o 
  -4   6  13      298.56      244.78     69.88 o 
  -3   6  13      130.62      237.32     62.95 o 
  -2   6  13      409.04      520.02     83.72 o 
  -1   6  13       19.63       32.26     43.24 o 
   0   6  13      667.82      869.93    110.61 o 
   1   6  13      842.15      969.15    153.35 o 
   2   6  13       26.06       31.78     55.90 o 
   3   6  13       80.48       -5.31     62.75 o 
   4   6  13       10.10      106.79     71.95 o 
 -12   7  13       71.28      103.13     58.89 o 
 -11   7  13       59.32       -8.89     33.11 o 
 -10   7  13       18.11      -18.65     37.26 o 
  -9   7  13       84.32      114.99     61.88 o 
  -8   7  13      354.40      460.23    100.61 o 
  -7   7  13      151.37      173.30     72.53 o 
  -6   7  13      871.76     1041.30    109.20 o 
  -5   7  13      122.46      145.41     53.66 o 
  -4   7  13       32.73       37.89     51.33 o 
  -3   7  13       12.39       63.52     46.17 o 
  -2   7  13       35.93       -5.24     37.21 o 
  -1   7  13      218.78      310.99     74.41 o 
   0   7  13      106.43      131.13     54.04 o 
   1   7  13       88.69      170.09     79.86 o 
   2   7  13      369.65      112.46    287.16 o 
   3   7  13       21.38       47.24     59.59 o 
   4   7  13      144.24       56.01     76.43 o 
 -12   8  13        4.12       11.03     45.98 o 
 -11   8  13        1.77       -1.16     46.17 o 
 -10   8  13        7.99       28.17     40.35 o 
  -9   8  13        0.38       -8.53     43.31 o 
  -8   8  13      134.64       38.41     50.60 o 
  -7   8  13       65.48       71.16     60.97 o 
  -6   8  13      127.22       58.59     53.85 o 
  -5   8  13      163.98      212.75     60.53 o 
  -4   8  13      285.02      188.16     61.39 o 
  -3   8  13       19.11       27.43     44.73 o 
  -2   8  13       63.02       10.62     44.46 o 
  -1   8  13      326.00      449.78     86.94 o 
   0   8  13        2.24       23.98     48.12 o 
   1   8  13       70.81       79.66     70.04 o 
   2   8  13       87.38       73.67    125.63 o 
   3   8  13        3.54        7.71     59.59 o 
   4   8  13       67.11       29.54     83.79 o 
 -11   9  13       39.88       35.80     40.37 o 
 -10   9  13       70.49       -4.30     45.87 o 
  -9   9  13       26.31      -40.08     40.08 o 
  -7   9  13      339.93      241.43    154.78 o 
  -6   9  13        0.56       -0.47     45.58 o 
  -5   9  13      253.81       78.71    172.16 o 
  -4   9  13       46.28       75.62     47.96 o 
  -3   9  13        2.59       34.29     45.06 o 
  -2   9  13      127.43      216.19     63.52 o 
  -1   9  13      238.05      294.95     72.60 o 
   0   9  13       82.51       79.08     50.98 o 
   1   9  13       13.02       13.43     77.00 o 
   2   9  13      308.64      371.86    112.87 o 
   3   9  13       92.26       39.06     72.25 o 
 -11  10  13      152.28      -11.30     39.76 o 
 -10  10  13       12.32        6.67     49.72 o 
  -9  10  13      226.48        6.55     51.03 o 
  -8  10  13       62.96      -19.07     69.55 o 
  -7  10  13       69.99       79.03     99.48 o 
  -6  10  13      108.01      171.56     88.94 o 
  -5  10  13      307.09      315.32     95.24 o 
  -4  10  13      287.83      413.29    157.00 o 
  -3  10  13        4.68       62.72     50.77 o 
  -2  10  13       97.35      111.59     54.34 o 
  -1  10  13       11.77        0.88     45.38 o 
   0  10  13      506.86      538.98     95.75 o 
   1  10  13      218.07      353.12    110.82 o 
   2  10  13       92.51      197.91     91.66 o 
   3  10  13      263.12      215.71    113.61 o 
 -10  11  13      125.75       21.06     53.95 o 
  -9  11  13        2.95       63.65     57.12 o 
  -8  11  13        0.60       16.63     43.68 o 
  -7  11  13        0.87      -35.10     61.77 o 
  -6  11  13      152.58      202.05    102.44 o 
  -5  11  13      346.10      381.40    102.38 o 
  -4  11  13       31.70       31.44     66.94 o 
  -3  11  13      302.32      439.67    108.90 o 
  -2  11  13        0.08       69.31     53.26 o 
  -1  11  13      101.12      148.32     61.16 o 
   0  11  13        3.95       19.14     64.53 o 
   1  11  13       72.87      143.25     84.11 o 
   2  11  13       98.58      129.31     90.31 o 
 -10  12  13       66.57       -6.04     43.12 o 
  -9  12  13      132.78      -33.00     43.42 o 
  -8  12  13      214.37      156.31    210.25 o 
  -7  12  13       66.25       -6.31     55.65 o 
  -6  12  13       22.52       20.31     59.45 o 
  -5  12  13        9.71       23.56     63.69 o 
  -4  12  13       48.84       44.73     72.63 o 
  -3  12  13       10.31       21.91     69.02 o 
  -2  12  13       31.64       76.13     73.66 o 
  -1  12  13        7.60      -42.90     47.27 o 
   0  12  13        1.39      -43.78     61.43 o 
   1  12  13        6.56       42.83     65.61 o 
   2  12  13        7.55       30.38     85.55 o 
  -9  13  13        0.91       37.17     66.47 o 
  -8  13  13      173.38       79.55     68.78 o 
  -7  13  13      279.67      422.16    171.55 o 
  -6  13  13       13.09       56.20     90.11 o 
  -5  13  13       16.88        2.58     66.69 o 
  -4  13  13      236.99      384.55    114.03 o 
  -3  13  13       26.49       27.27     66.69 o 
  -2  13  13       48.94      133.07     85.28 o 
  -1  13  13      270.34      214.05     94.18 o 
   0  13  13       65.32      229.33     89.54 o 
   1  13  13       60.25      114.59     76.07 o 
  -8  14  13      111.74       29.64     70.02 o 
  -7  14  13      251.65      198.90    126.76 o 
  -6  14  13      114.12      132.56     81.78 o 
  -5  14  13       71.05       59.77     77.45 o 
  -4  14  13      148.43       97.31    161.97 o 
  -3  14  13       13.26       60.16     83.93 o 
  -2  14  13      326.59      267.63     99.27 o 
  -1  14  13        0.12       13.70     79.09 o 
   0  14  13      356.28      359.67    181.71 o 
  -7  15  13        1.21       71.51     86.25 o 
  -6  15  13       71.31       59.56     83.14 o 
  -5  15  13      220.97      292.73    102.42 o 
  -4  15  13        1.65       -3.68     70.39 o 
  -3  15  13      251.26      319.05    112.70 o 
  -2  15  13        5.38        1.52     77.32 o 
  -1  15  13      106.11      131.34     97.39 o 
  -6  16  13       13.37       93.58     84.50 o 
  -5  16  13       51.65       91.85    103.88 o 
  -4  16  13      155.30      191.02    105.59 o 
  -3  16  13      112.81      195.03    101.35 o 
  -2  16  13        0.01       65.58     92.05 o 
 -11   0  14       26.87      -13.60     79.83 o 
 -10   0  14      241.50      377.45    130.90 o 
  -9   0  14       40.87      -59.61     59.61 o 
  -8   0  14      592.76      667.65    169.51 o 
  -7   0  14       47.92      157.22     84.88 o 
  -6   0  14     1270.67     1690.10    217.70 o 
  -5   0  14        0.05       38.08     65.62 o 
  -4   0  14     1940.90     1904.57    234.35 o 
  -3   0  14      196.97      314.61    133.69 o 
  -2   0  14        1.05       88.37     93.77 o 
  -1   0  14       15.90      108.07    106.50 o 
   0   0  14      140.23      139.00    103.45 o 
   1   0  14       85.09       33.12     62.75 o 
   3   0  14      101.66       94.73    120.01 o 
 -12   1  14      127.90      324.89    118.70 o 
 -11   1  14        4.67       87.58     57.29 o 
 -10   1  14       12.94       54.80     59.59 o 
  -9   1  14       35.54       36.64     48.89 o 
  -8   1  14       84.05       89.02    115.73 o 
  -7   1  14      217.52      394.96     94.19 o 
  -6   1  14       57.60      155.06     61.59 o 
  -5   1  14      493.08      540.88    105.28 o 
  -4   1  14       41.78       22.00     44.46 o 
  -3   1  14      472.78      452.22    100.06 o 
  -2   1  14       39.61       39.94     82.44 o 
  -1   1  14       44.18      174.21     81.18 o 
   0   1  14        0.51       40.77     53.84 o 
   1   1  14       57.76       46.37     45.08 o 
   2   1  14      327.73      112.89    175.39 o 
   3   1  14       63.73       26.98     65.26 o 
 -12   2  14       13.46       37.77     65.24 o 
 -11   2  14        2.75      -33.20     75.38 o 
 -10   2  14        5.30       32.40     53.37 o 
  -9   2  14        0.12       57.41     49.50 o 
  -8   2  14      148.70      308.35    153.73 o 
  -7   2  14       21.74       15.74     52.46 o 
  -6   2  14       23.15        7.60     51.11 o 
  -5   2  14        1.21        3.06     38.73 o 
  -4   2  14       34.21       92.79     60.53 o 
  -3   2  14       13.32      -25.05     45.40 o 
  -2   2  14        0.00       34.88     47.57 o 
  -1   2  14       18.14       25.67     52.59 o 
   0   2  14        0.42      -70.94     70.94 o 
   1   2  14       16.53      -28.27     46.73 o 
   2   2  14       35.89       95.12     66.50 o 
   3   2  14       11.48       16.85     61.64 o 
 -12   3  14      151.52      139.90     84.43 o 
 -11   3  14        0.40       24.85     47.63 o 
 -10   3  14       76.74      -21.87     66.15 o 
  -9   3  14        8.58      -24.04     50.17 o 
  -8   3  14       12.91      -21.65     49.41 o 
  -7   3  14       16.05      -16.36     43.10 o 
  -6   3  14      109.98      127.32     57.44 o 
  -5   3  14      549.41      743.84    203.28 o 
  -4   3  14       88.25       99.85     59.19 o 
  -3   3  14      441.24      493.94    104.84 o 
  -2   3  14      244.72      301.79     88.93 o 
  -1   3  14       13.63       71.76     48.82 o 
   0   3  14       37.42      139.13     69.87 o 
   1   3  14       50.56       77.47     53.33 o 
   2   3  14      634.16      260.32    346.29 o 
   3   3  14       56.12      -28.56     63.57 o 
 -12   4  14        8.43       17.66     60.15 o 
 -11   4  14      249.35       90.28    120.05 o 
 -10   4  14       59.48       23.37     49.02 o 
  -9   4  14        3.40       58.79     50.56 o 
  -8   4  14        2.97       25.40     37.06 o 
  -7   4  14      252.53      289.87    180.79 o 
  -6   4  14       20.51       86.84     54.42 o 
  -5   4  14       76.60       86.32     55.66 o 
  -4   4  14     1772.38     2113.00    177.28 o 
  -3   4  14      448.42      610.56     92.08 o 
  -2   4  14      125.75      148.55     58.28 o 
  -1   4  14       59.17       66.72     52.80 o 
   0   4  14        3.76       33.37     63.46 o 
   1   4  14      513.64      172.52    242.84 o 
   2   4  14       73.16       59.52     68.90 o 
   3   4  14      337.72      201.59    430.69 o 
 -12   5  14       23.50       43.40     89.24 o 
 -11   5  14       14.84      101.22     58.59 o 
 -10   5  14      164.44       28.90    100.22 o 
  -9   5  14      139.48      -10.13     50.76 o 
  -8   5  14       57.36       -3.41     44.73 o 
  -7   5  14      210.06      204.86     63.32 o 
  -6   5  14      232.34      346.99     75.98 o 
  -5   5  14      132.03      138.83     75.69 o 
  -4   5  14        1.53       20.56     42.74 o 
  -3   5  14      400.25      433.46     81.15 o 
  -2   5  14      232.46      189.12     64.27 o 
  -1   5  14       38.23       81.07     55.85 o 
   0   5  14      202.49       93.96     62.74 o 
   1   5  14       36.92       48.76     69.94 o 
   2   5  14      164.55       89.62     85.62 o 
   3   5  14        2.91       54.39     69.44 o 
 -11   6  14       15.44       23.58     74.64 o 
 -10   6  14        8.23       24.10     49.36 o 
  -9   6  14      143.43       12.49     48.63 o 
  -8   6  14       97.14      -29.13     42.99 o 
  -7   6  14       38.68       92.68     95.34 o 
  -6   6  14      240.35      253.87     65.40 o 
  -5   6  14        1.95       22.57     41.11 o 
  -4   6  14      205.39      247.72     67.53 o 
  -3   6  14        5.30      -10.05     38.58 o 
  -2   6  14        0.82       16.93     44.42 o 
  -1   6  14      217.88      262.91     73.26 o 
   0   6  14      126.63       98.56     67.19 o 
   1   6  14        7.17      -18.65     48.59 o 
   2   6  14        7.92      -30.81     63.41 o 
   3   6  14        4.00      -13.77     70.46 o 
 -11   7  14      312.78       75.91     52.07 o 
 -10   7  14       24.22      -38.77     44.74 o 
  -9   7  14        8.74       22.50     45.62 o 
  -8   7  14       27.47       41.29     45.74 o 
  -7   7  14      134.93       65.51    138.61 o 
  -6   7  14      202.70       71.95     60.83 o 
  -5   7  14      122.17      114.94     53.22 o 
  -4   7  14      200.15      139.94     55.32 o 
  -3   7  14      126.63      216.16     67.40 o 
  -2   7  14       10.89       93.87     52.25 o 
  -1   7  14        5.64        1.07     43.27 o 
   0   7  14        7.87      107.92     69.92 o 
   1   7  14        8.20       92.04     63.28 o 
   2   7  14      109.25      122.58    137.13 o 
 -11   8  14      280.04       -4.46     49.85 o 
 -10   8  14      105.99       24.13     46.07 o 
  -9   8  14       33.33      -23.29     44.42 o 
  -8   8  14      135.09       54.26     50.99 o 
  -7   8  14      164.86      115.95    239.79 o 
  -6   8  14       96.76       51.21    131.33 o 
  -5   8  14        7.07       52.02     55.08 o 
  -4   8  14       56.74       93.14     51.48 o 
  -3   8  14      261.67      399.82     80.74 o 
  -2   8  14       75.63       98.56     52.43 o 
  -1   8  14      114.16      147.27     58.59 o 
   0   8  14       27.93      136.74     72.33 o 
   1   8  14      130.90      122.32     95.99 o 
   2   8  14        5.20       59.51    116.52 o 
 -10   9  14      277.57       -8.56     61.40 o 
  -9   9  14       26.75       25.06     48.70 o 
  -8   9  14      100.50       -6.00     53.99 o 
  -7   9  14       16.12        0.92     40.93 o 
  -6   9  14       14.36      -39.96     39.96 o 
  -5   9  14      355.31      447.44    115.67 o 
  -4   9  14        5.15       49.04     52.05 o 
  -3   9  14        0.80       27.27     47.90 o 
  -2   9  14      143.54      188.13     93.86 o 
  -1   9  14       85.95       80.55     64.82 o 
   0   9  14      122.32      135.08    100.53 o 
   1   9  14       67.24       59.72     80.98 o 
   2   9  14       90.15       74.85     90.93 o 
 -10  10  14        4.59       10.34     77.52 o 
  -9  10  14       12.24       16.02     53.32 o 
  -8  10  14        9.07      -29.78     45.69 o 
  -7  10  14        9.68      -45.09     45.09 o 
  -6  10  14        0.08       -2.84     63.67 o 
  -5  10  14        4.99      -40.07     60.13 o 
  -4  10  14      252.95      450.06    121.56 o 
  -3  10  14       15.22       38.04     50.11 o 
  -2  10  14       30.08      -28.54     52.54 o 
  -1  10  14       25.98      120.45     61.96 o 
   0  10  14       54.76      132.94     74.74 o 
   1  10  14        3.93      -74.10     81.72 o 
  -9  11  14        2.63       -9.45     51.19 o 
  -8  11  14       34.66       53.50     54.24 o 
  -7  11  14       72.04       89.98     74.30 o 
  -6  11  14      160.84      237.56    140.62 o 
  -5  11  14      237.71      443.92    114.98 o 
  -4  11  14      123.96       87.29     75.71 o 
  -3  11  14      103.35       70.92     76.99 o 
  -2  11  14      112.52      132.12     67.04 o 
  -1  11  14       71.08       49.93     64.38 o 
   0  11  14        4.70       54.72     71.39 o 
   1  11  14        2.09       44.36     86.50 o 
  -9  12  14       13.92      -28.67     79.57 o 
  -8  12  14       46.59      128.18     81.73 o 
  -7  12  14      118.60      180.74     88.46 o 
  -6  12  14      151.08      245.41     99.49 o 
  -5  12  14      148.70      100.32     85.76 o 
  -4  12  14      466.11      687.22    196.57 o 
  -3  12  14      164.88      231.60    116.17 o 
  -2  12  14      126.25       53.64     84.64 o 
  -1  12  14       71.25       61.32     85.96 o 
   0  12  14       83.49       28.72     82.25 o 
  -8  13  14       36.86       79.33     84.52 o 
  -7  13  14      114.98       51.73     85.40 o 
  -6  13  14       57.44       73.78     99.13 o 
  -5  13  14      170.83      106.77     88.19 o 
  -4  13  14       61.30       39.23     81.18 o 
  -3  13  14       78.64       76.39     75.30 o 
  -2  13  14        0.85      -53.75     78.33 o 
  -1  13  14      338.07      347.39    131.03 o 
  -6  14  14        0.50       24.41     79.95 o 
  -5  14  14       79.78      177.98     99.18 o 
  -4  14  14       12.14        8.68     77.47 o 
  -3  14  14       83.41       97.15     93.34 o 
  -2  14  14      226.42      196.73    111.38 o 
 -11   1  15        6.30       -9.85     84.19 o 
 -10   1  15       99.44      166.07     72.58 o 
  -9   1  15      627.21      791.80    135.91 o 
  -8   1  15        4.11      -16.10     54.47 o 
  -7   1  15      483.76      548.48    110.91 o 
  -6   1  15      225.96      157.29     75.84 o 
  -5   1  15        3.75      -70.77     70.77 o 
  -4   1  15        3.64      -62.40     62.40 o 
  -3   1  15      187.89       80.84     97.74 o 
  -2   1  15       67.94       -9.67     45.15 o 
  -1   1  15       78.81       28.31     41.49 o 
   0   1  15      104.79      -22.06     44.71 o 
   1   1  15        3.39      -47.72     47.72 o 
   2   1  15      187.92       68.56    129.29 o 
 -11   2  15       12.89      -85.32     85.32 o 
 -10   2  15       48.85       98.83     85.84 o 
  -9   2  15        4.53       17.39     54.33 o 
  -8   2  15      469.63      691.84    122.42 o 
  -7   2  15      125.37      187.07     77.75 o 
  -6   2  15      268.79      242.52     74.14 o 
  -5   2  15       90.28       40.17     79.39 o 
  -4   2  15      130.76      202.41     97.91 o 
  -3   2  15      293.42      175.31    224.98 o 
  -2   2  15      246.66       67.15     57.07 o 
  -1   2  15      161.77       -9.49     41.13 o 
   0   2  15       14.04       70.12     52.90 o 
   1   2  15      470.91      207.14    271.82 o 
   2   2  15      225.49      207.25    161.88 o 
 -11   3  15        1.15       52.01     57.20 o 
 -10   3  15      111.70       87.01    209.51 o 
  -9   3  15       14.59      -46.81     50.49 o 
  -8   3  15       41.81       -8.32     51.06 o 
  -7   3  15       76.47       19.55     99.09 o 
  -6   3  15       19.31       92.26     57.55 o 
  -5   3  15      147.93      151.41     75.86 o 
  -4   3  15       88.39       28.34     53.66 o 
  -3   3  15      151.98       54.01     58.14 o 
  -2   3  15       52.26       13.22     49.59 o 
  -1   3  15        4.51       70.62     43.57 o 
   0   3  15      410.46      839.69    231.47 o 
   1   3  15       83.66      -25.45     64.58 o 
   2   3  15      328.99       81.92    301.89 o 
 -11   4  15       67.23       21.63     64.21 o 
 -10   4  15       14.91       38.88     81.75 o 
  -9   4  15        6.69       22.67     48.22 o 
  -8   4  15       20.29        5.10     40.35 o 
  -7   4  15        1.33      -17.45     42.21 o 
  -6   4  15        0.17       68.99     48.15 o 
  -5   4  15        0.12      -29.58     41.08 o 
  -4   4  15       17.22       25.20     40.64 o 
  -3   4  15        8.38        8.29     40.58 o 
  -2   4  15       32.90       14.32     39.77 o 
  -1   4  15        3.64       42.41     45.81 o 
   0   4  15       28.49      -34.49    101.22 o 
   1   4  15       13.82      -12.45     63.49 o 
 -10   5  15        0.72        6.19     64.89 o 
  -9   5  15       23.95        0.99     51.33 o 
  -8   5  15        6.50      -47.11     47.11 o 
  -7   5  15      817.23      929.85    147.04 o 
  -6   5  15       54.83       41.42     48.47 o 
  -5   5  15       29.25       14.21     44.74 o 
  -4   5  15       69.09       31.56     44.64 o 
  -3   5  15       76.90      102.73     60.29 o 
  -2   5  15       63.73       66.96     48.73 o 
  -1   5  15       76.25        0.70     54.68 o 
   0   5  15      240.31      121.87    139.70 o 
   1   5  15      247.38      190.60    214.30 o 
 -10   6  15      216.24       75.16     62.14 o 
  -9   6  15      153.64       26.83     48.33 o 
  -8   6  15      167.42      123.17    182.49 o 
  -7   6  15       70.31        1.84     91.94 o 
  -6   6  15      238.20      134.63    160.31 o 
  -5   6  15        5.58       66.27     46.47 o 
  -4   6  15       16.85       22.09     41.01 o 
  -3   6  15       52.42       78.93     44.24 o 
  -2   6  15        0.42       52.72     54.97 o 
  -1   6  15      309.86      468.05     90.97 o 
   0   6  15        0.11       37.80     66.46 o 
   1   6  15      550.54      186.75    220.66 o 
 -10   7  15      324.97      -36.07     64.27 o 
  -9   7  15      184.69       25.81     49.69 o 
  -8   7  15        6.71       45.67     56.85 o 
  -7   7  15       23.84       10.22     50.23 o 
  -6   7  15       57.99       45.00     59.13 o 
  -5   7  15       50.95       38.42     66.25 o 
  -4   7  15       80.77       64.43     46.33 o 
  -3   7  15       16.38       20.07     52.81 o 
  -2   7  15      249.26      373.65     85.88 o 
  -1   7  15       15.66       -1.06     56.84 o 
   0   7  15      147.08      102.34     88.97 o 
   1   7  15       12.81        9.23     86.42 o 
  -9   8  15        4.45      -46.60     64.01 o 
  -8   8  15       84.67       10.55    141.18 o 
  -7   8  15       40.09       31.09     59.39 o 
  -6   8  15        3.26        5.12     91.90 o 
  -5   8  15       80.30       92.02     60.55 o 
  -4   8  15       13.13      -44.48     48.43 o 
  -3   8  15       42.77       76.46     57.99 o 
  -2   8  15       39.11       15.40     55.48 o 
  -1   8  15       40.87      104.75     89.89 o 
   0   8  15       96.81      143.20    122.36 o 
  -9   9  15      169.43      -38.94     51.10 o 
  -8   9  15        2.06        4.35     72.99 o 
  -7   9  15      332.32       31.24    204.98 o 
  -6   9  15      178.73       47.89     57.44 o 
  -5   9  15        0.83      -19.25     67.90 o 
  -4   9  15        2.94      -15.86     64.97 o 
  -3   9  15       74.58      221.14     73.90 o 
  -2   9  15       25.88       57.25     63.33 o 
  -1   9  15       92.42      124.83     92.59 o 
   0   9  15      288.18      457.20    130.01 o 
  -8  10  15      247.42      169.99    236.05 o 
  -7  10  15       39.97      -46.49     59.13 o 
  -6  10  15      219.24      250.83    145.93 o 
  -5  10  15       10.39      -62.28     62.28 o 
  -4  10  15        6.80       29.77     68.08 o 
  -3  10  15        5.42      -17.95     67.58 o 
  -2  10  15      158.26      211.20     74.56 o 
  -1  10  15      208.83      240.89    112.43 o 
  -7  11  15      164.32      297.15    115.87 o 
  -6  11  15       44.80      130.96     99.74 o 
  -5  11  15      219.72      247.95    106.36 o 
  -4  11  15       36.87       88.58     88.67 o 
  -3  11  15        0.55      -62.54    121.75 o 
  -2  11  15       61.02      -17.82     76.95 o 
  -6  12  15        6.71      -42.04     66.62 o 
  -5  12  15        3.55      -58.53     75.13 o 
  -4  12  15       32.84      113.20     90.74 o 
 -10   0  16      632.02      733.37    195.30 o 
  -9   0  16       47.89      145.63    117.48 o 
  -8   0  16        3.54       22.66     66.15 o 
  -7   0  16        3.43       73.03     85.93 o 
  -6   0  16      167.43       62.31     77.04 o 
  -5   0  16      109.60      -21.70     58.22 o 
  -4   0  16      126.23      -60.48     60.48 o 
  -2   0  16       28.46       30.07     74.86 o 
  -1   0  16        5.98       40.52     77.48 o 
   0   0  16        3.13      -73.03     73.03 o 
  -9   1  16      156.45      380.73    198.22 o 
  -8   1  16       11.01       20.03     75.17 o 
  -7   1  16       48.12       55.44     58.49 o 
  -6   1  16        0.92      -41.20     47.86 o 
  -5   1  16       75.84       51.38     47.01 o 
  -4   1  16      217.85      -24.27     47.52 o 
  -3   1  16        6.72      -32.53     47.10 o 
  -2   1  16      228.40        4.71     50.65 o 
  -1   1  16        9.77      -35.49     49.69 o 
   0   1  16        1.69       49.84     63.13 o 
  -9   2  16       44.69       31.52     61.66 o 
  -8   2  16       31.11       86.86     64.99 o 
  -7   2  16        2.11       70.84     57.55 o 
  -6   2  16       20.17       -4.75     62.79 o 
  -5   2  16        0.07      -46.29     82.84 o 
  -4   2  16       11.87      -18.78     49.25 o 
  -3   2  16        0.32      -26.79     44.70 o 
  -2   2  16       20.28      -19.50     45.89 o 
  -1   2  16       76.31       52.10     57.52 o 
   0   2  16       54.15       49.26     64.10 o 
  -9   3  16       99.02      105.49     80.35 o 
  -8   3  16        0.18       12.02     67.44 o 
  -7   3  16       81.00      113.70     64.20 o 
  -6   3  16       42.80       -3.00     54.68 o 
  -5   3  16       53.33       92.30     59.35 o 
  -4   3  16      101.95       40.45    132.73 o 
  -3   3  16        0.59       35.97     50.16 o 
  -2   3  16      168.55       45.94     53.57 o 
  -1   3  16        2.42       35.95     64.01 o 
  -9   4  16       30.06      -25.09     62.33 o 
  -8   4  16        1.07       -6.27    103.62 o 
  -7   4  16        1.17      -49.02     49.02 o 
  -6   4  16      304.00      128.02    140.40 o 
  -5   4  16       65.15        6.08     60.09 o 
  -4   4  16       10.37        3.39     51.48 o 
  -3   4  16      699.90      792.01    148.85 o 
  -2   4  16      108.23       73.85     56.36 o 
  -1   4  16      176.41      -10.18     56.64 o 
  -9   5  16       14.03       34.66     85.89 o 
  -8   5  16        1.58       -9.88     59.58 o 
  -7   5  16        1.86       93.68     66.67 o 
  -6   5  16       29.60      102.09     68.06 o 
  -5   5  16       11.06      -34.04     42.80 o 
  -4   5  16      276.12      189.42    158.26 o 
  -3   5  16       28.20       17.85     48.65 o 
  -2   5  16      169.82      192.64     96.39 o 
  -1   5  16       49.59      205.76    100.87 o 
  -8   6  16       16.51       98.01    112.29 o 
  -7   6  16       11.43      -59.12     59.12 o 
  -6   6  16       77.47       43.02    167.36 o 
  -5   6  16       53.84       52.47     49.89 o 
  -4   6  16        5.18      -29.43     53.11 o 
  -3   6  16        8.14      -40.75     47.94 o 
  -2   6  16        7.43      -11.79     62.65 o 
  -8   7  16        0.27      -39.55     60.49 o 
  -7   7  16       86.90       39.82    102.88 o 
  -6   7  16        9.17       42.93     65.39 o 
  -5   7  16      146.11       96.95     67.51 o 
  -4   7  16      134.05       63.30     71.64 o 
  -3   7  16        1.51      -20.66     55.61 o 
  -2   7  16      305.71      294.29     85.79 o 
  -7   8  16       60.88       41.22     64.93 o 
  -6   8  16      243.11      115.54    104.62 o 
  -5   8  16       31.80       59.47     63.67 o 
  -4   8  16       94.07      109.13     61.06 o 
  -3   8  16      435.35      691.97    118.89 o 
  -5   9  16      283.51      480.61    132.43 o 
  -4   9  16        3.77      -73.47    110.77 o 
  -7   1  17        8.43       65.99     78.34 o 
  -6   1  17      134.23      181.72     88.47 o 
  -5   1  17        0.80      103.46     91.51 o 
  -4   1  17        9.19       81.49     66.72 o 
  -6   2  17       11.68       27.22     67.91 o 
  -5   2  17       88.51       34.42     66.75 o 
  -4   2  17       69.40      -33.88     67.15 o 
  -6   3  17      106.63       58.01     63.74 o 
  -5   3  17       20.90        4.67     70.20 o 
                                                 
